# Supplementary material for: The background and experience of neuroscience teachers in Australian universities: A cross-sectional survey
Source: PLoS One. 2024 Oct 2;19(10):e0311252. doi: 10.1371/journal.pone.0311252 (PMC11446455; doi:10.1371/journal.pone.0311252)
Supplement: S2 Appendix — (XLSX) [file pone.0311252.s002.xlsx]

## Sheet: Data
Record_id	Q1. Are you currently employed to teach students about the nervous system (human or other species) within a course or unit of study at an Australian university or do you coordinate a course or unit of study in which the nervous system is taught at an Australian university?	Q2. Do you teach students about the nervous system within a course or unit of study that:	Q3. Considering the teaching you do currently or within the last five years (i.e., from 2016 to the present), have you taught students about the nervous system within the following UNDERGRADUATE degrees or programs:					Q4. How many years have you taught UNDERGRADUATE students about the nervous system in the following degrees or programs? Select all that are applicable:						Q5. How many years have you taught POSTGRADUATE students about the nervous system in the following degrees or programs? Select all that are applicable. Note this does not include supervision of HDR students.					Q6. Over the past 12 months, what has been your role in the course(s)/unit(s) of study and/or degree(s)/program(s) that teach students about the nervous system? Please select all that apply:							Q6a. Do you (or a person nominated by you) provide training for the content or delivery of the neuroscience content to other staff involved in teaching this unit/course?	Q6b. Did you receive any training regarding the content or delivery of the neuroscience content in these classes from the degree or unit/course coordinator prior to teaching these classes?			Q7. Approximately how many hours teaching neuroscience content did you personally deliver to students in the past 12 months?				Q8. During 2019‒2021, did you formally supervise a student completing a Higher Degree by Research (e.g., PhD or Masters by Research), or a student completing an Honours degree by research with a focus on the structure or function of the nervous system? Select all that apply:			Q8a. How many students have you supervised to completion as primary supervisor throughout your entire career?			Q9. Does the institution where you currently teach students about the nervous system have an anatomy laboratory for teaching purposes?	Q10. Does the institution where you currently teach offer opportunities for students to become involved in neuroscience research (e.g., as a senior year elective class or a holiday research program)?	Q11. Does your institution offer any bespoke neuroscience teaching resources/ programs?	Q12. Which gender do you most identify with?	Q13. What is your age group?	Q14. Do you speak a language other than English at home? If more than one language is spoken other than English, please indicate the language you speak most often at home.	Q16. Is your current (primary) position of employment at an Australian university ranked in the top 150 universities according to the 2020 Times Higher Education World University Rankings?	Q17. What type of employment contract do you hold in your current primary position of employment at an Australian University?	Q17a. What proportions of your current primary position is formally assigned to teaching, research, and administration?
		□ focuses solely on the nervous system (e.g., a neuroscience specific course)? □ explains the structure and function of multiple organ systems (e.g., physiology course/unit) or molecular pathways (e.g. pharmacology or biochemistry course/unit) where the nervous system forms part of a broader range of topics? □ both of the above?	□ medical degrees	□ allied health degrees	□ science or applied science degree majoring in neuroscience and/or the nervous system	□ other science degrees	□ other applied science degrees	□ Medical degrees	□ Allied health degrees	□ Science or applied science degree majoring in neuroscience and/or the nervous system	□ Science degrees	□ Applied science degrees	□ Other undergraduate degree	□ Medical degree	□ Allied Health degree	□ Science Degree	□ Applied Science Degree	□ Other	□ Degree/ Program Director	□ Course coordination	□ Lecturer	□ Facilitator for Tutorials or Problem or Team-based learning approaches	□ Facilitator for Practicals	□ Facilitator for Workshops	□ Other		□ Yes	□ No	□ I developed the content for these classes myself and thus did not require training	□ Lectures	□ Tutorials or Problem- or Team- based learning	□ Practical	□ Other	□ Yes - as Primary Supervisor	□ Yes - as Co-Supervisor or Associate/Auxiliary Supervisor	□ No	□ PhD	□ Master's by Research	□ Honours by Research									Teaching	Research
1	Yes	both of the above?	Checked	Checked	Checked	Checked	Unchecked	6-10 years	6-10 years	6-10 years	6-10 years	Never Taught	Never Taught	Never taught	Never taught	6-10 years	Never taught	Never taught	Unchecked	Checked	Checked	Checked	Checked	Unchecked	Unchecked	Yes	Unchecked	Checked	Unchecked	51-99 hours	11-20 hours	21-50 hours	Never delivered	Checked	Unchecked	Unchecked	6-10 student completions	1-5 student completions	6-10 student completions	Yes (anatomy laboratory with cadaver specimens and plastic models )	Yes	Yes	Male	46-55 yrs	No. Only English	No	Ongoing/continuing full-time academic position	0.4	0.4
2	Yes	both of the above?	Checked	Unchecked	Checked	Checked	Unchecked	6-10 years		6-10 years	6-10 years			6-10 years		6-10 years			Unchecked	Checked	Checked	Checked	Checked	Unchecked	Unchecked	No	Unchecked	Checked	Unchecked	1-10 hours		11-20 hours		Unchecked	Unchecked	Checked	1-5 student completions	1-5 student completions	11-20 student completions	Yes (anatomy laboratory with cadaver specimens and plastic models )	Yes	Yes	Male	26-35 yrs	Yes. Other (please specify)	Yes	Contract academic full-time position	0.7	0.1
4	Yes	both of the above?	Unchecked	Checked	Checked	Checked	Unchecked		3-5 years	11-20 years	11-20 years				3-5 years	11-20 years			Unchecked	Checked	Checked	Checked	Checked	Unchecked	Unchecked	Yes	Unchecked	Checked	Unchecked	11-20 hours	21-50 hours	21-50 hours		Checked	Unchecked	Unchecked	1-5 student completions	1-5 student completions	21 or more student completions	Yes (anatomy laboratory with cadaver specimens and plastic models )	Yes	I don't know.	Female	46-55 yrs	No. Only English	Yes	Ongoing/continuing full-time academic position	0.4	0.4
5	Yes	explains the structure and function of multiple organ systems (e.g. physiology course/unit) or molecular pathways (e.g. pharmacology or biochemistry course/unit) where the nervous system forms part of a broader range of topics?	Unchecked	Checked	Unchecked	Unchecked	Checked	less than 2 years	6-10 years	less than 2 years	less than 2 years	6-10 years	Never Taught	Never taught	less than 2 years	Never taught	Never taught	Never taught	Unchecked	Checked	Checked	Checked	Checked	Unchecked	Unchecked	No	Unchecked	Checked	Unchecked	1-10 hours	11-20 hours	1-10 hours	Never delivered	Checked	Unchecked	Unchecked	0 student completions	1-5 student completions	6-10 student completions	Yes (anatomy laboratory with cadaver specimens and plastic models )	Yes	I don't know.	Female	36-45 yrs	No. Only English	Yes	Ongoing/continuing full-time academic position	0.4	0.4
6	Yes	focuses solely on the nervous system (e.g. a neuroscience specific course)?	Unchecked	Unchecked	Checked	Checked	Unchecked			6-10 years	6-10 years								Unchecked	Checked	Unchecked	Unchecked	Unchecked	Unchecked	Unchecked	No	Unchecked	Unchecked	Unchecked	21-50 hours	1-10 hours			Checked	Unchecked	Unchecked	1-5 student completions	1-5 student completions	6-10 student completions	Yes (anatomy laboratory with cadaver specimens and plastic models )	Yes	No	Male	Over 55 yrs	No. Only English	No	Ongoing/continuing full-time academic position	0.4	0.4
7	Yes	focuses solely on the nervous system (e.g. a neuroscience specific course)?	Checked	Unchecked	Checked	Checked	Unchecked	11-20 years	Never Taught	over 20 years	over 20 years	Never Taught	Never Taught	Never taught	Never taught	Never taught	Never taught	Never taught	Unchecked	Checked	Checked	Checked	Checked	Checked	Unchecked	Yes	Checked	Unchecked	Unchecked	21-50 hours	21-50 hours	11-20 hours	Never delivered	Checked	Checked	Unchecked	1-5 student completions	0 student completions	11-20 student completions	Yes (anatomy laboratory with cadaver specimens and plastic models )	Yes	No	Male	Over 55 yrs	Yes. Other (please specify)	Yes	Ongoing/continuing full-time academic position	0.4	0.2
8	Yes	both of the above?	Unchecked	Checked	Checked	Checked	Checked	Never Taught	3-5 years	11-20 years	11-20 years	6-10 years		Never taught	Never taught	6-10 years	Never taught		Unchecked	Checked	Checked	Unchecked	Checked	Unchecked	Unchecked	Yes	Checked	Unchecked	Checked	21-50 hours	11-20 hours	11-20 hours	Never delivered	Checked	Checked	Unchecked	1-5 student completions	0 student completions	21 or more student completions	Yes (anatomy laboratory with cadaver specimens and plastic models )	Yes	Yes	Male	46-55 yrs	Yes. Other (please specify)	Yes	Ongoing/continuing full-time academic position	0.4	0.4
9	Yes	both of the above?	Unchecked	Checked	Unchecked	Checked	Checked	Never Taught	6-10 years	Never Taught	6-10 years	6-10 years	3-5 years	Never taught	6-10 years	Never taught	Never taught		Unchecked	Checked	Checked	Checked	Checked	Unchecked	Unchecked	Yes	Unchecked	Checked	Checked	51-99 hours	21-50 hours	21-50 hours	21-50 hours	Checked	Checked	Unchecked	1-5 student completions	0 student completions	6-10 student completions	Yes (anatomy laboratory with cadaver specimens and plastic models )	Yes	I don't know.	Female	36-45 yrs	No. Only English	No	Ongoing/continuing full-time academic position	0.4	0.4
10	Yes	explains the structure and function of multiple organ systems (e.g. physiology course/unit) or molecular pathways (e.g. pharmacology or biochemistry course/unit) where the nervous system forms part of a broader range of topics?	Checked	Unchecked	Unchecked	Checked	Unchecked	3-5 years	Never Taught	Never Taught	less than 2 years	Never Taught	Never Taught	Never taught	Never taught	Never taught	Never taught	Never taught	Unchecked	Unchecked	Unchecked	Checked	Checked	Unchecked	Unchecked		Checked	Unchecked	Unchecked	Never delivered	1-10 hours	1-10 hours	Never delivered	Unchecked	Unchecked	Checked	0 student completions	0 student completions	0 student completions	Yes (anatomy laboratory with cadaver specimens and plastic models )	Yes	No	Female	26-35 yrs	No. Only English	No	Casual teaching position	0	0.9
11	Yes	both of the above?	Checked	Unchecked	Unchecked	Checked	Unchecked	11-20 years			11-20 years			11-20 years					Unchecked	Checked	Checked	Checked	Checked	Unchecked	Unchecked	Yes	Unchecked	Unchecked	Checked	11-20 hours	21-50 hours	More than 100 hours		Checked	Unchecked	Unchecked	1-5 student completions	0 student completions	11-20 student completions	Yes (anatomy laboratory with cadaver specimens and plastic models )	Yes	No	Male	36-45 yrs	No. Only English	Yes	Ongoing/continuing full-time academic position	0.4	0.4
12	Yes	both of the above?	Unchecked	Unchecked	Checked	Checked	Unchecked	Never Taught	Never Taught	11-20 years	11-20 years	Never Taught	Never Taught	Never taught	Never taught	3-5 years	less than 2 years	less than 2 years	Checked	Checked	Checked	Checked	Checked	Checked	Unchecked	Yes	Checked	Unchecked	Checked	21-50 hours	1-10 hours	51-99 hours	Never delivered	Checked	Checked	Unchecked	11-20 student completions	1-5 student completions	21 or more student completions	Yes (anatomy laboratory with cadaver specimens and plastic models )	Yes	No	Female	46-55 yrs	Yes. Other (please specify)	Yes	Ongoing/continuing full-time academic position	0.4	0.4
13	Yes	focuses solely on the nervous system (e.g. a neuroscience specific course)?	Unchecked	Unchecked	Unchecked	Unchecked	Unchecked	Never Taught	Never Taught	Never Taught	Never Taught	Never Taught	11-20 years	Never taught	Never taught	Never taught	Never taught	Never taught	Unchecked	Checked	Unchecked	Unchecked	Unchecked	Unchecked	Unchecked	No	Unchecked	Unchecked	Unchecked	11-20 hours				Checked	Unchecked	Unchecked	6-10 student completions	0 student completions	21 or more student completions	Yes (anatomy laboratory with cadaver specimens and plastic models )	I don't know	I don't know.	Female	46-55 yrs	No. Only English	No	Ongoing/continuing full-time academic position	0.2	0.4
14	Yes	both of the above?	Unchecked	Unchecked	Checked	Checked	Unchecked			11-20 years	over 20 years			3-5 years	Never taught	less than 2 years	Never taught	Never taught	Checked	Unchecked	Checked	Unchecked	Unchecked	Unchecked	Unchecked	Yes	Unchecked	Unchecked	Checked	11-20 hours	Never delivered	Never delivered	Never delivered	Checked	Unchecked	Unchecked	11-20 student completions	11-20 student completions	11-20 student completions	Yes (anatomy laboratory with cadaver specimens and plastic models )	Yes	Yes	Male	Over 55 yrs	No. Only English	Yes	Ongoing/continuing full-time academic position	0.3	0.3
15	Yes	both of the above?	Checked	Unchecked	Unchecked	Unchecked	Unchecked	11-20 years			11-20 years			6-10 years				6-10 years	Checked	Checked	Checked	Checked	Checked	Checked	Unchecked	Yes	Unchecked	Checked	Checked	11-20 hours	1-10 hours	1-10 hours	Never delivered	Checked	Checked	Unchecked	1-5 student completions	0 student completions	1-5 student completions	Yes (anatomy laboratory with cadaver specimens and plastic models )	Yes	Yes	Female	36-45 yrs	No. Only English	Yes	Contract academic full-time position	0.2	0.7
16	Yes	both of the above?	Checked	Unchecked	Checked	Checked	Unchecked	11-20 years	Never Taught	11-20 years	11-20 years	Never Taught	Never Taught	Never taught	Never taught	Never taught	Never taught	Never taught	Unchecked	Checked	Checked	Checked	Checked	Checked	Unchecked	Yes	Unchecked	Unchecked	Checked	21-50 hours	21-50 hours	51-99 hours	Never delivered	Checked	Unchecked	Unchecked	6-10 student completions	1-5 student completions	21 or more student completions	Yes (anatomy laboratory with cadaver specimens and plastic models )	Yes	I don't know.	Female	46-55 yrs	No. Only English	Yes	Ongoing/continuing full-time academic position	0.4	0.4
17	Yes	both of the above?	Checked	Checked	Checked	Checked	Unchecked	over 20 years	over 20 years	over 20 years	over 20 years	Never Taught	over 20 years		Never taught	over 20 years		over 20 years	Checked	Checked	Checked	Checked	Checked	Checked	Checked	Yes	Checked	Unchecked	Checked	More than 100 hours	21-50 hours	More than 100 hours		Checked	Unchecked	Unchecked	1-5 student completions	1-5 student completions	21 or more student completions	Yes (anatomy laboratory with cadaver specimens and plastic models )	No	Yes	Female	Over 55 yrs	No. Only English	Yes	Ongoing/continuing full-time academic position	0.9	0.4
18	Yes	explains the structure and function of multiple organ systems (e.g. physiology course/unit) or molecular pathways (e.g. pharmacology or biochemistry course/unit) where the nervous system forms part of a broader range of topics?	Unchecked	Checked	Unchecked	Checked	Checked	Never Taught	11-20 years	Never Taught	11-20 years	11-20 years	Never Taught	Never taught	6-10 years	Never taught	Never taught	Never taught	Checked	Checked	Checked	Checked	Checked	Checked	Unchecked	Yes	Unchecked	Unchecked	Checked	1-10 hours	1-10 hours	More than 100 hours	Never delivered	Unchecked	Unchecked	Checked	1-5 student completions	0 student completions	6-10 student completions	Yes (anatomy laboratory with cadaver specimens and plastic models )	No	No	Female	46-55 yrs	No. Only English	No	Ongoing/continuing full-time academic position	0.8	0
19	Yes	focuses solely on the nervous system (e.g. a neuroscience specific course)?	Checked	Checked	Checked	Checked	Checked	6-10 years	6-10 years	11-20 years	11-20 years	3-5 years		3-5 years	Never taught	Never taught	Never taught		Unchecked	Checked	Checked	Checked	Checked	Unchecked	Unchecked	No	Unchecked	Checked	Unchecked	21-50 hours	51-99 hours	21-50 hours	Never delivered	Checked	Unchecked	Unchecked	1-5 student completions	0 student completions	6-10 student completions	Yes (anatomy laboratory with cadaver specimens and plastic models )	Yes	I don't know.	Male	46-55 yrs	No. Only English	Yes	Ongoing/continuing full-time academic position	0.4	0.4
20	Yes	focuses solely on the nervous system (e.g. a neuroscience specific course)?	Unchecked	Checked	Unchecked	Unchecked	Checked	over 20 years	over 20 years	3-5 years	over 20 years	3-5 years	Never Taught	3-5 years	11-20 years	Never taught	6-10 years		Unchecked	Checked	Checked	Checked	Checked	Checked	Unchecked	Yes	Checked	Unchecked	Unchecked	11-20 hours	21-50 hours	21-50 hours	1-10 hours	Checked	Unchecked	Unchecked	11-20 student completions	6-10 student completions	21 or more student completions	Yes (anatomy laboratory with cadaver specimens and plastic models )	Yes	No	Female	Over 55 yrs	No. Only English	Yes	Ongoing/continuing full-time academic position	0.4	0.4
21	Yes	both of the above?	Unchecked	Unchecked	Checked	Checked	Unchecked	Never Taught	Never Taught	less than 2 years	less than 2 years	less than 2 years		less than 2 years		less than 2 years	less than 2 years		Unchecked	Checked	Checked	Unchecked	Checked	Unchecked	Unchecked	No	Unchecked	Checked	Unchecked	21-50 hours		21-50 hours		Checked	Checked	Unchecked	0 student completions	1-5 student completions	1-5 student completions	Yes (anatomy laboratory with cadaver specimens and plastic models )	Yes	No	Female	36-45 yrs	Yes. Other (please specify)	Yes	Contract academic full-time position	0.3	0.8
22	Yes	both of the above?	Checked	Unchecked	Checked	Checked	Unchecked	over 20 years	Never Taught	over 20 years	over 20 years	Never Taught		11-20 years	6-10 years	over 20 years	Never taught		Checked	Checked	Checked	Checked	Checked	Checked	Unchecked	Yes	Unchecked	Unchecked	Checked	11-20 hours	11-20 hours	51-99 hours		Checked	Unchecked	Unchecked	21 or more student completions	1-5 student completions	21 or more student completions	Yes (anatomy laboratory with cadaver specimens and plastic models )	Yes	Yes	Male	Over 55 yrs	No. Only English	Yes	Ongoing/continuing full-time academic position	0.4	0.4
23	Yes	explains the structure and function of multiple organ systems (e.g. physiology course/unit) or molecular pathways (e.g. pharmacology or biochemistry course/unit) where the nervous system forms part of a broader range of topics?	Checked	Checked	Unchecked	Checked	Unchecked	3-5 years	over 20 years		3-5 years					3-5 years			Unchecked	Checked	Unchecked	Unchecked	Checked	Checked	Unchecked	Yes	Checked	Unchecked	Checked	Never delivered	1-10 hours	1-10 hours	Never delivered	Unchecked	Unchecked	Checked	1-5 student completions	1-5 student completions	1-5 student completions	Yes (anatomy laboratory with cadaver specimens and plastic models )	Yes	I don't know.	Female	Over 55 yrs	No. Only English	Yes	Ongoing/continuing part-time academic position	0.7	0.2
24	Yes	both of the above?	Checked	Checked	Checked	Checked	Unchecked	6-10 years	3-5 years	11-20 years	11-20 years	Never Taught	6-10 years	Never taught	Never taught	Never taught	Never taught	3-5 years	Unchecked	Checked	Checked	Checked	Checked	Checked	Unchecked	Yes	Unchecked	Unchecked	Checked	21-50 hours	11-20 hours	11-20 hours	1-10 hours	Checked	Checked	Unchecked	1-5 student completions	1-5 student completions	11-20 student completions	Yes (anatomy laboratory with cadaver specimens and plastic models )	Yes	Yes	Female	36-45 yrs	Yes. Italian	Yes	Ongoing/continuing full-time academic position	0.4	0.4
25	Yes	both of the above?	Unchecked	Checked	Checked	Checked	Unchecked	over 20 years	6-10 years	6-10 years	6-10 years		less than 2 years	3-5 years	3-5 years	Never taught	Never taught	Never taught	Checked	Checked	Checked	Checked	Checked	Checked	Unchecked	Yes	Unchecked	Unchecked	Checked	51-99 hours	21-50 hours	21-50 hours	Never delivered	Checked	Checked	Unchecked	6-10 student completions	1-5 student completions	11-20 student completions	Yes (anatomy laboratory with cadaver specimens and plastic models )	No	No	Male	Over 55 yrs	No. Only English	No	Ongoing/continuing full-time academic position	0.4	0.3
26	Yes	both of the above?	Checked	Unchecked	Checked	Checked	Unchecked	11-20 years		11-20 years	11-20 years			Never taught	Never taught	Never taught	Never taught	Never taught	Unchecked	Checked	Checked	Unchecked	Unchecked	Unchecked	Unchecked	No	Unchecked	Checked	Unchecked	1-10 hours		11-20 hours	Never delivered	Unchecked	Unchecked	Checked	1-5 student completions	0 student completions	1-5 student completions	Yes (anatomy laboratory with cadaver specimens and plastic models )	Yes	I don't know.	Female	36-45 yrs	No. Only English	Yes	Ongoing/continuing full-time academic position	0.6	0.1
27	Yes	both of the above?	Checked	Unchecked	Checked	Checked	Unchecked	6-10 years	6-10 years	11-20 years	11-20 years			Never taught	Never taught	6-10 years			Unchecked	Unchecked	Checked	Unchecked	Unchecked	Checked	Unchecked		Unchecked	Unchecked	Checked	21-50 hours	1-10 hours	Never delivered	Never delivered	Checked	Unchecked	Unchecked	6-10 student completions	6-10 student completions	21 or more student completions	Yes (anatomy laboratory with cadaver specimens and plastic models )	Yes	No	Female	46-55 yrs	No. Only English	No	Ongoing/continuing full-time academic position	0.7	0.2
28	Yes	focuses solely on the nervous system (e.g. a neuroscience specific course)?	Unchecked	Unchecked	Unchecked	Checked	Unchecked	less than 2 years	3-5 years	6-10 years	6-10 years	Never Taught	11-20 years	Never taught	Never taught	Never taught	Never taught	3-5 years	Unchecked	Checked	Checked	Unchecked	Unchecked	Checked	Unchecked	Yes	Checked	Unchecked	Checked	11-20 hours	21-50 hours	Never delivered	Never delivered	Unchecked	Unchecked	Checked	1-5 student completions	0 student completions	21 or more student completions	Yes (anatomy laboratory with cadaver specimens and plastic models )	I don't know	No	Female	36-45 yrs	No. Only English	No	Ongoing/continuing full-time academic position	0.6	0.2
29	Yes	focuses solely on the nervous system (e.g. a neuroscience specific course)?	Checked	Unchecked	Checked	Checked	Unchecked	3-5 years	3-5 years	3-5 years	3-5 years	Never Taught	Never Taught	Never taught	Never taught	Never taught	Never taught	Never taught	Unchecked	Unchecked	Unchecked	Checked	Checked	Unchecked	Unchecked		Unchecked	Checked	Unchecked	Never delivered	11-20 hours	11-20 hours	Never delivered	Unchecked	Unchecked	Checked	0 student completions	0 student completions	0 student completions	Yes (anatomy laboratory with cadaver specimens and plastic models )	Yes	No	Female	26-35 yrs	No. Only English	No	Contract academic full-time position	0.1	0.9
30	Yes	focuses solely on the nervous system (e.g. a neuroscience specific course)?	Unchecked	Unchecked	Unchecked	Checked	Unchecked	Never Taught	Never Taught	Never Taught	less than 2 years	Never Taught	Never Taught	Never taught	Never taught	Never taught	Never taught	Never taught	Unchecked	Unchecked	Unchecked	Checked	Unchecked	Unchecked	Unchecked		Unchecked	Checked	Checked	Never delivered	1-10 hours	1-10 hours	Never delivered	Unchecked	Unchecked	Checked	0 student completions	0 student completions	0 student completions	Yes (anatomy laboratory with cadaver specimens and plastic models )	Yes	I don't know.	Female	26-35 yrs	Yes. Other (please specify)	No	Casual teaching position	0.6	0.4
31	Yes	both of the above?	Checked	Unchecked	Checked	Checked	Unchecked	less than 2 years	Never Taught	3-5 years	3-5 years	Never Taught	Never Taught	Never taught	Never taught	3-5 years	3-5 years		Unchecked	Unchecked	Checked	Checked	Checked	Unchecked	Checked		Unchecked	Checked	Checked	1-10 hours	1-10 hours	11-20 hours	Never delivered	Checked	Checked	Unchecked	0 student completions	1-5 student completions	1-5 student completions	Yes (anatomy laboratory with cadaver specimens and plastic models )	Yes	I don't know.	Female	36-45 yrs	No. Only English	Yes	Contract academic full-time position	0.1	1
32	Yes	both of the above?	Unchecked	Checked	Checked	Unchecked	Unchecked	Never Taught	less than 2 years	less than 2 years	less than 2 years	less than 2 years	less than 2 years	Never taught	Never taught	Never taught	Never taught	Never taught	Unchecked	Checked	Checked	Checked	Checked	Checked	Unchecked	I am the only person teaching in this unit/course.	Unchecked	Checked	Unchecked	51-99 hours	51-99 hours	21-50 hours	Never delivered	Checked	Unchecked	Unchecked	1-5 student completions	1-5 student completions	11-20 student completions	Yes (anatomy laboratory with cadaver specimens and plastic models )	Yes	I don't know.	Female	36-45 yrs	No. Only English	No	Ongoing/continuing full-time academic position	0.4	0.4
33	Yes	both of the above?	Unchecked	Checked	Unchecked	Unchecked	Unchecked	Never Taught	less than 2 years	less than 2 years	Never Taught	Never Taught	less than 2 years		less than 2 years				Unchecked	Unchecked	Checked	Checked	Unchecked	Unchecked	Unchecked		Checked	Unchecked	Unchecked	11-20 hours	11-20 hours			Unchecked	Unchecked	Checked	0 student completions	0 student completions	0 student completions	Yes (anatomy laboratory with cadaver specimens and plastic models )	Yes	Yes	Female	36-45 yrs	No. Only English	Yes	Ongoing/continuing full-time academic position	0.7	0.3
34	Yes	both of the above?	Checked	Checked	Checked	Unchecked	Unchecked	6-10 years	6-10 years	6-10 years	6-10 years			Never taught	Never taught	Never taught	Never taught	Never taught	Checked	Checked	Checked	Checked	Checked	Checked	Unchecked	Yes	Checked	Unchecked	Checked	More than 100 hours	More than 100 hours	More than 100 hours		Checked	Checked	Unchecked	1-5 student completions	0 student completions	1-5 student completions	Yes (anatomy laboratory with cadaver specimens and plastic models )	Yes	I don't know.	Female	36-45 yrs	No. Only English	Yes	Ongoing/continuing full-time academic position	0.4	0.4
35	Yes	focuses solely on the nervous system (e.g. a neuroscience specific course)?	Unchecked	Checked	Checked	Checked	Checked	less than 2 years	less than 2 years	3-5 years	3-5 years	less than 2 years	3-5 years	Never taught	Never taught	Never taught	Never taught	Never taught	Unchecked	Unchecked	Unchecked	Checked	Checked	Checked	Unchecked		Unchecked	Checked	Unchecked	Never delivered	1-10 hours	1-10 hours	Never delivered	Unchecked	Unchecked	Checked	0 student completions	0 student completions	0 student completions	Yes (anatomy laboratory with cadaver specimens and plastic models )	I don't know	I don't know.	Female	26-35 yrs	Yes. Other (please specify)	Yes	Casual teaching position	1	0
37	Yes	focuses solely on the nervous system (e.g. a neuroscience specific course)?	Unchecked	Checked	Unchecked	Unchecked	Unchecked		3-5 years						less than 2 years				Unchecked	Unchecked	Checked	Unchecked	Unchecked	Unchecked	Unchecked		Unchecked	Unchecked	Checked	1-10 hours				Checked	Unchecked	Unchecked	1-5 student completions	0 student completions	1-5 student completions	No	Yes	No	Female	36-45 yrs	No. Only English	No	Ongoing/continuing full-time academic position	0.8	0.2
38	Yes	focuses solely on the nervous system (e.g. a neuroscience specific course)?	Unchecked	Unchecked	Unchecked	Unchecked	Unchecked						11-20 years					Never taught	Unchecked	Checked	Unchecked	Unchecked	Unchecked	Unchecked	Unchecked	No	Unchecked	Unchecked	Unchecked	11-20 hours				Checked	Unchecked	Unchecked	11-20 student completions	1-5 student completions	21 or more student completions	Yes (anatomy laboratory with cadaver specimens and plastic models )	Yes	I don't know.	Male	36-45 yrs	No. Only English	Yes	Ongoing/continuing full-time academic position	0.4	0.4
39	Yes	focuses solely on the nervous system (e.g. a neuroscience specific course)?	Unchecked	Checked	Unchecked	Unchecked	Unchecked		less than 2 years					less than 2 years					Unchecked	Unchecked	Unchecked	Checked	Unchecked	Unchecked	Unchecked		Unchecked	Checked	Unchecked		11-20 hours			Unchecked	Unchecked	Checked	0 student completions	0 student completions	0 student completions	Yes (anatomy laboratory with cadaver specimens and plastic models )	I don't know	I don't know.	Male	26-35 yrs	No. Only English	Yes	Other (please specify)	0.1	0.8
40	Yes	focuses solely on the nervous system (e.g. a neuroscience specific course)?	Unchecked	Unchecked	Unchecked	Checked	Unchecked				less than 2 years					less than 2 years			Unchecked	Unchecked	Checked	Checked	Unchecked	Unchecked	Unchecked		Unchecked	Unchecked	Checked	1-10 hours	11-20 hours			Unchecked	Checked	Unchecked	0 student completions	0 student completions	0 student completions	No	Yes	Yes	Male	26-35 yrs	No. Only English	Yes	Contract academic full-time position	0	0.9
41	Yes	explains the structure and function of multiple organ systems (e.g. physiology course/unit) or molecular pathways (e.g. pharmacology or biochemistry course/unit) where the nervous system forms part of a broader range of topics?	Unchecked	Unchecked	Unchecked	Unchecked	Unchecked						6-10 years					3-5 years	Unchecked	Checked	Checked	Unchecked	Unchecked	Unchecked	Unchecked	I am the only person teaching in this unit/course.	Unchecked	Unchecked	Checked	11-20 hours	21-50 hours			Unchecked	Unchecked	Checked	0 student completions	0 student completions	21 or more student completions	No	No	No	Male	36-45 yrs	Yes. Italian	No	Ongoing/continuing full-time academic position	0.7	0.2
42	Yes	both of the above?	Unchecked	Unchecked	Unchecked	Unchecked	Unchecked	Never Taught	Never Taught		Never Taught	Never Taught	11-20 years	Never taught	Never taught	Never taught	Never taught	less than 2 years	Unchecked	Checked	Unchecked	Unchecked	Unchecked	Unchecked	Unchecked	I am the only person teaching in this unit/course.	Unchecked	Unchecked	Unchecked	1-10 hours				Unchecked	Unchecked	Checked	1-5 student completions	1-5 student completions	1-5 student completions	No	I don't know	I don't know.	Female	36-45 yrs	No. Only English	No	Ongoing/continuing full-time academic position	0.2	0.6
43	Yes	explains the structure and function of multiple organ systems (e.g. physiology course/unit) or molecular pathways (e.g. pharmacology or biochemistry course/unit) where the nervous system forms part of a broader range of topics?	Unchecked	Unchecked	Unchecked	Checked	Unchecked						6-10 years	Never taught	Never taught	Never taught	Never taught		Checked	Checked	Checked	Unchecked	Checked	Unchecked	Unchecked	I am the only person teaching in this unit/course.	Unchecked	Unchecked	Checked	1-10 hours	1-10 hours	1-10 hours		Unchecked	Unchecked	Checked	1-5 student completions	0 student completions	0 student completions	No	Yes	I don't know.	Female	46-55 yrs	No. Only English	No	Ongoing/continuing full-time academic position	0.4	0.4
44	Yes	explains the structure and function of multiple organ systems (e.g. physiology course/unit) or molecular pathways (e.g. pharmacology or biochemistry course/unit) where the nervous system forms part of a broader range of topics?	Unchecked	Checked	Unchecked	Unchecked	Unchecked		11-20 years						6-10 years				Checked	Checked	Checked	Checked	Unchecked	Unchecked	Unchecked	I am the only person teaching in this unit/course.	Unchecked	Unchecked	Checked	11-20 hours	11-20 hours			Unchecked	Unchecked	Checked	0 student completions	0 student completions	0 student completions	Yes (anatomy laboratory with cadaver specimens and plastic models )	Yes	I don't know.	Female	36-45 yrs	Yes. Other (please specify)	No	Contract academic part-time position	0.4	0.2
45	Yes	focuses solely on the nervous system (e.g. a neuroscience specific course)?	Unchecked	Unchecked	Unchecked	Checked	Unchecked				3-5 years					Never taught			Unchecked	Checked	Checked	Checked	Unchecked	Unchecked	Unchecked	No	Unchecked	Checked	Checked	21-50 hours	1-10 hours	Never delivered	Never delivered	Unchecked	Unchecked	Checked	0 student completions	0 student completions	1-5 student completions	No	I don't know	Yes	Female	26-35 yrs	No. Only English	No	Ongoing/continuing full-time academic position	0.4	0.4
46	Yes	focuses solely on the nervous system (e.g. a neuroscience specific course)?	Unchecked	Unchecked	Checked	Checked	Unchecked	Never Taught	Never Taught	3-5 years	6-10 years			Never taught	Never taught	Never taught	Never taught	Never taught	Unchecked	Checked	Checked	Unchecked	Unchecked	Checked	Unchecked	No	Unchecked	Checked	Unchecked	1-10 hours	1-10 hours	Never delivered	Never delivered	Checked	Checked	Unchecked	1-5 student completions	1-5 student completions	11-20 student completions	Yes (anatomy laboratory with cadaver specimens and plastic models )	I don't know	I don't know.	Female	36-45 yrs	No. Only English	Yes	Ongoing/continuing full-time academic position	0.2	0.6
47	Yes	explains the structure and function of multiple organ systems (e.g. physiology course/unit) or molecular pathways (e.g. pharmacology or biochemistry course/unit) where the nervous system forms part of a broader range of topics?	Unchecked	Checked	Unchecked	Checked	Unchecked	Never Taught	3-5 years	Never Taught	3-5 years	Never Taught	Never Taught	Never taught	Never taught	Never taught	Never taught	Never taught	Unchecked	Checked	Checked	Unchecked	Checked	Checked	Unchecked	No	Unchecked	Unchecked	Checked	11-20 hours	11-20 hours	1-10 hours	Never delivered	Unchecked	Unchecked	Checked	0 student completions	0 student completions	0 student completions	Yes (anatomy laboratory with cadaver specimens and plastic models )	I don't know	I don't know.	Female	46-55 yrs	No. Only English	No	Ongoing/continuing full-time academic position	0.8	0.1
48	Yes	explains the structure and function of multiple organ systems (e.g. physiology course/unit) or molecular pathways (e.g. pharmacology or biochemistry course/unit) where the nervous system forms part of a broader range of topics?	Unchecked	Unchecked	Unchecked	Unchecked	Unchecked	Never Taught	Never Taught	Never Taught	Never Taught	Never Taught	3-5 years	Never taught	Never taught	Never taught	Never taught	Never taught	Unchecked	Checked	Checked	Unchecked	Unchecked	Unchecked	Unchecked	No	Unchecked	Checked	Unchecked	1-10 hours	1-10 hours	Never delivered	Never delivered	Unchecked	Unchecked	Checked	0 student completions	6-10 student completions	0 student completions	No	I don't know	I don't know.	Female	36-45 yrs	No. Only English	No	Contract academic part-time position	0.1	0
50	Yes	focuses solely on the nervous system (e.g. a neuroscience specific course)?	Unchecked	Unchecked	Checked	Unchecked	Unchecked				11-20 years							3-5 years	Checked	Checked	Checked	Unchecked	Unchecked	Unchecked	Unchecked	No	Unchecked	Unchecked	Checked	More than 100 hours				Checked	Checked	Unchecked	11-20 student completions	11-20 student completions	1-5 student completions	Yes (anatomy laboratory with cadaver specimens and plastic models )	Yes	Yes	Male	Over 55 yrs	No. Only English	No	Ongoing/continuing full-time academic position	0.4	0.4
51	Yes	both of the above?	Unchecked	Checked	Unchecked	Checked	Checked	Never Taught	11-20 years		11-20 years	11-20 years		Never taught	Never taught	Never taught	Never taught	Never taught	Unchecked	Checked	Checked	Checked	Checked	Checked	Unchecked	Yes	Checked	Unchecked	Unchecked	1-10 hours	1-10 hours	1-10 hours	Never delivered	Unchecked	Unchecked	Checked	1-5 student completions	1-5 student completions	11-20 student completions	Yes (anatomy laboratory with cadaver specimens and plastic models )	Yes	No	Male	46-55 yrs	No. Only English	No	Ongoing/continuing full-time academic position	0.8	0
52	Yes	focuses solely on the nervous system (e.g. a neuroscience specific course)?	Unchecked	Unchecked	Unchecked	Unchecked	Unchecked	Never Taught	Never Taught	Never Taught	Never Taught	Never Taught	11-20 years	Never taught	Never taught	Never taught	Never taught	Never taught	Checked	Checked	Checked	Checked	Unchecked	Unchecked	Unchecked	Yes	Unchecked	Unchecked	Checked	11-20 hours	11-20 hours	Never delivered	Never delivered	Checked	Unchecked	Unchecked	6-10 student completions	1-5 student completions	21 or more student completions	Yes (anatomy laboratory with cadaver specimens and plastic models )	Yes	No	Male	46-55 yrs	No. Only English	No	Ongoing/continuing full-time academic position	0.3	0.3
53	Yes	both of the above?	Checked	Checked	Unchecked	Checked	Unchecked	6-10 years	6-10 years	Never Taught	6-10 years	Never Taught	Never Taught	6-10 years	Never taught	6-10 years	Never taught	Never taught	Unchecked	Checked	Checked	Unchecked	Unchecked	Unchecked	Unchecked	No	Unchecked	Unchecked	Checked	11-20 hours	1-10 hours	1-10 hours	Never delivered	Checked	Checked	Unchecked	1-5 student completions	1-5 student completions	11-20 student completions	Yes (anatomy laboratory with cadaver specimens and plastic models )	Yes	I don't know.	Female	36-45 yrs	No. Only English	Yes	Ongoing/continuing full-time academic position	0.4	0.4
54	Yes	both of the above?	Unchecked	Unchecked	Checked	Unchecked	Unchecked	less than 2 years			less than 2 years	less than 2 years	11-20 years	Never taught	Never taught	11-20 years	less than 2 years	Never taught	Checked	Unchecked	Checked	Checked	Unchecked	Checked	Unchecked	Yes	Unchecked	Checked	Unchecked	21-50 hours	21-50 hours	1-10 hours	Never delivered	Checked	Unchecked	Unchecked	6-10 student completions	11-20 student completions	11-20 student completions	No	Yes	I don't know.	Female	36-45 yrs	No. Only English	No	Ongoing/continuing full-time academic position	0.2	0.6
55	Yes	both of the above?	Checked	Checked	Checked	Unchecked	Unchecked	6-10 years	3-5 years	6-10 years	Never Taught	Never Taught	Never Taught	Never taught	Never taught	Never taught	Never taught	Never taught	Unchecked	Checked	Checked	Unchecked	Checked	Unchecked	Unchecked	No	Unchecked	Unchecked	Checked	11-20 hours	1-10 hours	1-10 hours	Never delivered	Checked	Checked	Unchecked	0 student completions	0 student completions	6-10 student completions	Yes (anatomy laboratory with cadaver specimens and plastic models )	Yes	No	Female	36-45 yrs	No. Only English	Yes	Ongoing/continuing full-time academic position	0.4	0.4
56	Yes	explains the structure and function of multiple organ systems (e.g. physiology course/unit) or molecular pathways (e.g. pharmacology or biochemistry course/unit) where the nervous system forms part of a broader range of topics?	Unchecked	Unchecked	Checked	Checked	Checked	6-10 years	3-5 years	6-10 years	6-10 years	3-5 years		Never taught	Never taught	Never taught	Never taught	Never taught	Unchecked	Unchecked	Checked	Unchecked	Unchecked	Unchecked	Unchecked		Unchecked	Checked	Unchecked	More than 100 hours	Never delivered	Never delivered	Never delivered	Checked	Checked	Unchecked	1-5 student completions	0 student completions	1-5 student completions	Yes (anatomy laboratory with cadaver specimens and plastic models )	Yes	No	Female	36-45 yrs	No. Only English	No	Ongoing/continuing full-time academic position	0.4	0.4
58	Yes	explains the structure and function of multiple organ systems (e.g. physiology course/unit) or molecular pathways (e.g. pharmacology or biochemistry course/unit) where the nervous system forms part of a broader range of topics?	Unchecked	Checked	Unchecked	Unchecked	Unchecked	Never Taught	3-5 years	Never Taught	Never Taught	Never Taught	Never Taught	Never taught	Never taught	Never taught	Never taught	Never taught	Unchecked	Unchecked	Checked	Unchecked	Unchecked	Unchecked	Unchecked		Unchecked	Unchecked	Checked	1-10 hours	1-10 hours	Never delivered	Never delivered	Unchecked	Unchecked	Checked	0 student completions	0 student completions	0 student completions	Yes (anatomy laboratory with cadaver specimens and plastic models )	Yes	I don't know.	Female	26-35 yrs	No. Only English	No	Ongoing/continuing full-time academic position	0.6	0.3
59	Yes	focuses solely on the nervous system (e.g. a neuroscience specific course)?	Unchecked	Checked	Unchecked	Unchecked	Unchecked		3-5 years						less than 2 years				Unchecked	Checked	Checked	Checked	Checked	Unchecked	Unchecked	Yes	Unchecked	Unchecked	Checked	51-99 hours	51-99 hours	More than 100 hours		Unchecked	Checked	Unchecked	0 student completions	0 student completions	1-5 student completions	Yes (anatomy laboratory with cadaver specimens and plastic models )	No	Yes	Female	36-45 yrs	No. Only English	No	Ongoing/continuing part-time academic position	0.7	0.1
60	Yes	both of the above?	Unchecked	Unchecked	Checked	Unchecked	Unchecked			11-20 years					6-10 years	6-10 years			Checked	Checked	Checked	Checked	Checked	Checked	Unchecked	Yes	Unchecked	Checked	Checked	21-50 hours	11-20 hours	21-50 hours	Never delivered	Checked	Checked	Unchecked	6-10 student completions	1-5 student completions	21 or more student completions	Yes (anatomy laboratory with cadaver specimens and plastic models )	No	I don't know.	Female	46-55 yrs	Yes. Other (please specify)	Yes	Ongoing/continuing full-time academic position	0.8	0.2
61	Yes	explains the structure and function of multiple organ systems (e.g. physiology course/unit) or molecular pathways (e.g. pharmacology or biochemistry course/unit) where the nervous system forms part of a broader range of topics?	Unchecked	Checked	Checked	Checked	Unchecked	Never Taught	11-20 years	Never Taught	11-20 years	6-10 years	Never Taught	Never taught	Never taught	Never taught	Never taught	Never taught	Unchecked	Checked	Checked	Checked	Checked	Unchecked	Unchecked	No	Unchecked	Unchecked	Checked	1-10 hours	1-10 hours	Never delivered		Unchecked	Unchecked	Checked	1-5 student completions	0 student completions	1-5 student completions	Yes (anatomy laboratory with cadaver specimens and plastic models )	Yes	I don't know.	Male	46-55 yrs	No. Only English	No	Ongoing/continuing part-time academic position	0.6	0.2
63	Yes	both of the above?	Unchecked	Unchecked	Unchecked	Unchecked	Unchecked	Never Taught	Never Taught	Never Taught	Never Taught	Never Taught	Never Taught	Never taught	11-20 years	Never taught	Never taught	Never taught	Unchecked	Unchecked	Unchecked	Unchecked	Unchecked	Unchecked	Checked		Unchecked	Unchecked	Unchecked	1-10 hours	1-10 hours	Never delivered	Never delivered	Unchecked	Checked	Unchecked	1-5 student completions	0 student completions	11-20 student completions	Yes (anatomy laboratory with cadaver specimens and plastic models )	I don't know	I don't know.	Female	46-55 yrs	Yes. Other (please specify)	Yes	Ongoing/continuing full-time academic position	0.7	0.1
64	Yes	focuses solely on the nervous system (e.g. a neuroscience specific course)?	Unchecked	Unchecked	Checked	Checked	Unchecked	Never Taught	Never Taught	3-5 years	3-5 years	Never Taught	Never Taught	Never taught	Never taught	Never taught	Never taught	Never taught	Unchecked	Checked	Checked	Checked	Checked	Unchecked	Unchecked	No	Unchecked	Checked	Unchecked	11-20 hours	21-50 hours	11-20 hours	Never delivered	Checked	Checked	Unchecked	1-5 student completions	1-5 student completions	6-10 student completions	Yes (anatomy laboratory with cadaver specimens and plastic models )	I don't know	I don't know.	Female	46-55 yrs	No. Only English	Yes	Ongoing/continuing full-time academic position	0.1	0.7
65	Yes	explains the structure and function of multiple organ systems (e.g. physiology course/unit) or molecular pathways (e.g. pharmacology or biochemistry course/unit) where the nervous system forms part of a broader range of topics?	Checked	Checked	Unchecked	Checked	Checked	over 20 years	over 20 years	Never Taught	over 20 years	over 20 years	3-5 years		11-20 years				Unchecked	Checked	Checked	Checked	Checked	Checked	Unchecked	Yes	Unchecked	Unchecked	Checked	11-20 hours	1-10 hours	21-50 hours	Never delivered	Unchecked	Unchecked	Checked	1-5 student completions	1-5 student completions	1-5 student completions	Yes (anatomy laboratory with cadaver specimens and plastic models )	Yes	Yes	Female	Over 55 yrs	No. Only English	No	Ongoing/continuing full-time academic position	0.4	0.2
67	Yes	focuses solely on the nervous system (e.g. a neuroscience specific course)?	Checked	Unchecked	Checked	Checked	Unchecked	over 20 years	over 20 years	over 20 years	over 20 years	Never Taught	11-20 years	Never taught	Never taught	over 20 years	Never taught		Checked	Checked	Checked	Checked	Checked	Checked	Unchecked	Yes	Unchecked	Checked	Unchecked	21-50 hours	21-50 hours	21-50 hours	Never delivered	Checked	Unchecked	Unchecked	11-20 student completions	0 student completions	21 or more student completions	Yes (anatomy laboratory with cadaver specimens and plastic models )	Yes	Yes	Male	Over 55 yrs	Yes. Other (please specify)	Yes	Ongoing/continuing full-time academic position	0.4	0.1
68	Yes	focuses solely on the nervous system (e.g. a neuroscience specific course)?	Unchecked	Checked	Unchecked	Unchecked	Unchecked		6-10 years						6-10 years				Unchecked	Checked	Checked	Checked	Checked	Checked	Unchecked	Yes	Unchecked	Unchecked	Checked	51-99 hours	51-99 hours	51-99 hours		Checked	Unchecked	Unchecked	0 student completions	1-5 student completions	6-10 student completions	Yes (anatomy laboratory with cadaver specimens and plastic models )	No	Yes	Female	46-55 yrs	No. Only English	No	Ongoing/continuing full-time academic position	0.7	0.2
69	Yes	focuses solely on the nervous system (e.g. a neuroscience specific course)?	Checked	Checked	Checked	Checked	Checked	6-10 years	11-20 years	11-20 years	11-20 years	11-20 years	11-20 years						Unchecked	Checked	Checked	Checked	Checked	Unchecked	Unchecked	Yes	Unchecked	Checked	Unchecked	11-20 hours	1-10 hours	21-50 hours		Checked	Checked	Unchecked	1-5 student completions	0 student completions	11-20 student completions	Yes (anatomy laboratory with cadaver specimens and plastic models )	Yes	No	Female	36-45 yrs	No. Only English	No	Ongoing/continuing full-time academic position	0.4	0.4
70	Yes	explains the structure and function of multiple organ systems (e.g. physiology course/unit) or molecular pathways (e.g. pharmacology or biochemistry course/unit) where the nervous system forms part of a broader range of topics?	Unchecked	Unchecked	Checked	Checked	Unchecked	Never Taught	Never Taught	11-20 years	11-20 years	Never Taught	Never Taught	Never taught	Never taught	Never taught	Never taught	Never taught	Unchecked	Checked	Checked	Unchecked	Unchecked	Checked	Unchecked	I am the only person teaching in this unit/course.	Unchecked	Unchecked	Checked	1-10 hours	11-20 hours			Unchecked	Unchecked	Checked	0 student completions	0 student completions	1-5 student completions	Yes (anatomy laboratory with cadaver specimens and plastic models )	Yes	I don't know.	Female	46-55 yrs	No. Only English	No	Ongoing/continuing full-time academic position	0.8	0
71	Yes	both of the above?	Unchecked	Unchecked	Checked	Checked	Unchecked	Never Taught	6-10 years	6-10 years	6-10 years	Never Taught		6-10 years	Never taught	6-10 years	Never taught		Unchecked	Unchecked	Checked	Checked	Checked	Unchecked	Unchecked		Checked	Unchecked	Unchecked	Never delivered	21-50 hours	Never delivered	Never delivered	Unchecked	Unchecked	Checked	0 student completions	0 student completions	0 student completions	Yes (anatomy laboratory with cadaver specimens and plastic models )	Yes	Yes	Female	36-45 yrs	Yes. Other (please specify)	Yes	Ongoing/continuing full-time academic position	0.8	0.1
72	Yes	explains the structure and function of multiple organ systems (e.g. physiology course/unit) or molecular pathways (e.g. pharmacology or biochemistry course/unit) where the nervous system forms part of a broader range of topics?	Unchecked	Unchecked	Unchecked	Unchecked	Unchecked	Never Taught	Never Taught	Never Taught	Never Taught	Never Taught	11-20 years	3-5 years	Never taught	Never taught	Never taught	Never taught	Unchecked	Checked	Checked	Unchecked	Unchecked	Checked	Unchecked	No	Unchecked	Unchecked	Checked	21-50 hours	51-99 hours	Never delivered	Never delivered	Checked	Unchecked	Unchecked	11-20 student completions	1-5 student completions	21 or more student completions	Yes (anatomy laboratory with cadaver specimens and plastic models )	Yes	I don't know.	Male	Over 55 yrs	No. Only English	Yes	Ongoing/continuing full-time academic position	0.4	0.4
73	Yes	both of the above?	Unchecked	Checked	Unchecked	Unchecked	Unchecked		3-5 years						3-5 years				Unchecked	Checked	Checked	Checked	Checked	Unchecked	Unchecked	Yes	Checked	Unchecked	Unchecked	21-50 hours	11-20 hours	11-20 hours	Never delivered	Unchecked	Checked	Unchecked	0 student completions	1-5 student completions	1-5 student completions	Yes (anatomy laboratory with cadaver specimens and plastic models )	I don't know	I don't know.	Female	36-45 yrs	No. Only English	Yes	Ongoing/continuing full-time academic position	0.4	0.4
74	Yes	explains the structure and function of multiple organ systems (e.g. physiology course/unit) or molecular pathways (e.g. pharmacology or biochemistry course/unit) where the nervous system forms part of a broader range of topics?	Unchecked	Unchecked	Unchecked	Unchecked	Unchecked	Never Taught	Never Taught	Never Taught	Never Taught	Never Taught	11-20 years	Never taught	Never taught	Never taught	Never taught	Never taught	Checked	Checked	Checked	Unchecked	Checked	Checked	Unchecked	No	Unchecked	Checked	Unchecked	1-10 hours	1-10 hours	1-10 hours		Unchecked	Unchecked	Checked	1-5 student completions	1-5 student completions	1-5 student completions	Yes (anatomy laboratory with cadaver specimens and plastic models )	No	No	Male	46-55 yrs	No. Only English	No	Ongoing/continuing full-time academic position	0.5	0.2
75	Yes	both of the above?	Unchecked	Checked	Unchecked	Unchecked	Unchecked		11-20 years						11-20 years				Checked	Checked	Checked	Checked	Checked	Checked	Unchecked	Yes	Unchecked	Checked	Checked	More than 100 hours	More than 100 hours	1-10 hours		Unchecked	Unchecked	Checked	1-5 student completions	6-10 student completions	0 student completions	Yes (anatomy laboratory with cadaver specimens and plastic models )	Yes	No	Female	Over 55 yrs	No. Only English	No	Ongoing/continuing full-time academic position	0.7	0
76	Yes	explains the structure and function of multiple organ systems (e.g. physiology course/unit) or molecular pathways (e.g. pharmacology or biochemistry course/unit) where the nervous system forms part of a broader range of topics?	Checked	Unchecked	Checked	Checked	Unchecked	6-10 years		11-20 years	11-20 years			6-10 years					Unchecked	Checked	Checked	Unchecked	Checked	Unchecked	Unchecked	Yes	Unchecked	Checked	Unchecked	1-10 hours	Never delivered	21-50 hours		Unchecked	Unchecked	Checked	1-5 student completions	0 student completions	6-10 student completions	Yes (anatomy laboratory with cadaver specimens and plastic models )	Yes	I don't know.	Male	26-35 yrs	No. Only English	Yes	Ongoing/continuing part-time academic position	0.7	0.2
78	Yes	both of the above?	Unchecked	Unchecked	Checked	Unchecked	Unchecked	11-20 years	11-20 years	11-20 years	11-20 years		11-20 years	11-20 years	11-20 years	11-20 years	11-20 years		Unchecked	Checked	Checked	Checked	Unchecked	Unchecked	Unchecked	No	Unchecked	Checked	Unchecked	51-99 hours				Unchecked	Unchecked	Checked	6-10 student completions	11-20 student completions	6-10 student completions	Yes (anatomy laboratory with cadaver specimens and plastic models )	Yes	Yes	Male	46-55 yrs	No. Only English	No	Ongoing/continuing full-time academic position	0.4	0.2
80	Yes	explains the structure and function of multiple organ systems (e.g. physiology course/unit) or molecular pathways (e.g. pharmacology or biochemistry course/unit) where the nervous system forms part of a broader range of topics?	Unchecked	Checked	Unchecked	Unchecked	Unchecked	Never Taught	6-10 years	Never Taught	Never Taught	Never Taught	Never Taught	Never taught	6-10 years	Never taught	Never taught	Never taught	Unchecked	Checked	Checked	Checked	Checked	Checked	Unchecked	I am the only person teaching in this unit/course.	Unchecked	Unchecked	Checked	1-10 hours	Never delivered	Never delivered	1-10 hours	Unchecked	Unchecked	Checked	0 student completions	0 student completions	0 student completions	Yes (anatomy laboratory with cadaver specimens and plastic models )	I don't know	I don't know.	Male	26-35 yrs	No. Only English	No	Ongoing/continuing full-time academic position	0.6	0.3
81	Yes	explains the structure and function of multiple organ systems (e.g. physiology course/unit) or molecular pathways (e.g. pharmacology or biochemistry course/unit) where the nervous system forms part of a broader range of topics?	Unchecked	Unchecked	Unchecked	Unchecked	Unchecked						3-5 years					3-5 years	Checked	Unchecked	Unchecked	Unchecked	Unchecked	Unchecked	Unchecked	I am the only person teaching in this unit/course.	Unchecked	Unchecked	Unchecked	1-10 hours	Never delivered	Never delivered	More than 100 hours	Unchecked	Unchecked	Checked	11-20 student completions	1-5 student completions	0 student completions	Yes (anatomy laboratory with plastic models only)	No	No	Male	Over 55 yrs	No. Only English	Yes	Ongoing/continuing full-time academic position	0.8	0.1
82	Yes	explains the structure and function of multiple organ systems (e.g. physiology course/unit) or molecular pathways (e.g. pharmacology or biochemistry course/unit) where the nervous system forms part of a broader range of topics?	Unchecked	Unchecked	Checked	Checked	Checked	Never Taught	Never Taught	less than 2 years	less than 2 years	less than 2 years	less than 2 years	Never taught	Never taught	Never taught	Never taught	Never taught	Unchecked	Unchecked	Unchecked	Checked	Checked	Unchecked	Unchecked		Checked	Unchecked	Unchecked	Never delivered	1-10 hours	1-10 hours	Never delivered	Unchecked	Unchecked	Checked	0 student completions	0 student completions	0 student completions	Yes (anatomy laboratory with cadaver specimens and plastic models )	Yes	I don't know.	Female	18-25 yrs	No. Only English	Yes	Casual teaching position	0.9	0
84	Yes	both of the above?	Unchecked	Checked	Unchecked	Unchecked	Unchecked	less than 2 years	over 20 years	Never Taught	Never Taught	Never Taught	Never Taught	Never taught	Never taught	Never taught	Never taught	Never taught	Unchecked	Unchecked	Checked	Unchecked	Unchecked	Unchecked	Unchecked		Checked	Unchecked	Unchecked	1-10 hours	11-20 hours	11-20 hours	Never delivered	Unchecked	Unchecked	Checked	0 student completions	0 student completions	21 or more student completions	No	No	No	Female	Over 55 yrs	No. Only English	No	Ongoing/continuing full-time academic position	0.6	0.1
85	Yes	focuses solely on the nervous system (e.g. a neuroscience specific course)?	Unchecked	Unchecked	Unchecked	Unchecked	Unchecked				over 20 years		over 20 years					over 20 years	Unchecked	Checked	Checked	Unchecked	Checked	Unchecked	Unchecked	Yes	Unchecked	Unchecked	Checked	11-20 hours				Checked	Unchecked	Unchecked	21 or more student completions	11-20 student completions	21 or more student completions	Yes (anatomy laboratory with cadaver specimens and plastic models )	Yes	I don't know.	Male	Over 55 yrs	No. Only English	Yes	Ongoing/continuing full-time academic position	0.4	0.4
86	Yes	explains the structure and function of multiple organ systems (e.g. physiology course/unit) or molecular pathways (e.g. pharmacology or biochemistry course/unit) where the nervous system forms part of a broader range of topics?	Unchecked	Unchecked	Unchecked	Unchecked	Unchecked						less than 2 years	Never taught	Never taught	Never taught	Never taught	Never taught	Unchecked	Checked	Unchecked	Unchecked	Unchecked	Unchecked	Unchecked	No	Unchecked	Unchecked	Unchecked	1-10 hours	1-10 hours	Never delivered	Never delivered	Unchecked	Unchecked	Checked	11-20 student completions	1-5 student completions	1-5 student completions	Yes (anatomy laboratory with cadaver specimens and plastic models )	I don't know	I don't know.	Female	Over 55 yrs	No. Only English	No	Ongoing/continuing full-time academic position	0.4	0.4
87	Yes	focuses solely on the nervous system (e.g. a neuroscience specific course)?	Unchecked	Unchecked	Unchecked	Unchecked	Unchecked						6-10 years						Unchecked	Checked	Checked	Unchecked	Unchecked	Unchecked	Unchecked	Yes	Unchecked	Unchecked	Checked	11-20 hours				Unchecked	Unchecked	Checked	11-20 student completions	1-5 student completions	21 or more student completions	Yes (anatomy laboratory with cadaver specimens and plastic models )	I don't know	I don't know.	Female	46-55 yrs	No. Only English	Yes	Ongoing/continuing full-time academic position	0.4	0.4
88	Yes	both of the above?	Checked	Unchecked	Checked	Checked	Unchecked	11-20 years	Never Taught	11-20 years	11-20 years	Never Taught	11-20 years	11-20 years		11-20 years	11-20 years	11-20 years	Unchecked	Checked	Checked	Checked	Checked	Checked	Checked	I am the only person teaching in this unit/course.	Unchecked	Unchecked	Checked	More than 100 hours	21-50 hours	21-50 hours	Never delivered	Unchecked	Checked	Unchecked	1-5 student completions	0 student completions	1-5 student completions	Yes (anatomy laboratory with cadaver specimens and plastic models )	Yes	Yes	Male	46-55 yrs	No. Only English	No	Ongoing/continuing full-time academic position	0.6	0.2
89	Yes	explains the structure and function of multiple organ systems (e.g. physiology course/unit) or molecular pathways (e.g. pharmacology or biochemistry course/unit) where the nervous system forms part of a broader range of topics?	Unchecked	Unchecked	Unchecked	Checked	Unchecked	Never Taught	Never Taught	Never Taught	less than 2 years	Never Taught	Never Taught	Never taught	Never taught	Never taught	Never taught	Never taught	Unchecked	Unchecked	Unchecked	Checked	Checked	Unchecked	Unchecked		Checked	Unchecked	Unchecked	Never delivered	Never delivered	51-99 hours	Never delivered	Unchecked	Unchecked	Checked	0 student completions	0 student completions	0 student completions	Yes (anatomy laboratory with cadaver specimens and plastic models )	Yes	I don't know.	Female	18-25 yrs	No. Only English	Yes	Casual teaching position	1	0
90	Yes	both of the above?	Unchecked	Checked	Checked	Checked	Checked	less than 2 years	3-5 years	less than 2 years	6-10 years	Never Taught	6-10 years	Never taught	Never taught	Never taught	Never taught	Never taught	Checked	Checked	Checked	Unchecked	Unchecked	Unchecked	Unchecked	Yes	Unchecked	Unchecked	Checked	21-50 hours	11-20 hours	Never delivered	Never delivered	Checked	Unchecked	Unchecked	1-5 student completions	1-5 student completions	21 or more student completions	Yes (anatomy laboratory with plastic models only)	Yes	Yes	Male	36-45 yrs	No. Only English	No	Ongoing/continuing full-time academic position	0.4	0.4
91	Yes	explains the structure and function of multiple organ systems (e.g. physiology course/unit) or molecular pathways (e.g. pharmacology or biochemistry course/unit) where the nervous system forms part of a broader range of topics?	Unchecked	Unchecked	Checked	Unchecked	Unchecked	less than 2 years		3-5 years	3-5 years								Unchecked	Unchecked	Checked	Unchecked	Unchecked	Unchecked	Unchecked		Unchecked	Checked	Unchecked	1-10 hours		21-50 hours		Unchecked	Checked	Unchecked	6-10 student completions	11-20 student completions	11-20 student completions	Yes (anatomy laboratory with cadaver specimens and plastic models )	Yes	No	Female	Over 55 yrs	Yes. Greek	Yes	Ongoing/continuing full-time academic position	0.4	0.4
92	Yes	focuses solely on the nervous system (e.g. a neuroscience specific course)?	Unchecked	Unchecked	Unchecked	Checked	Unchecked	Never Taught	Never Taught	Never Taught	11-20 years	Never Taught	11-20 years	Never taught	Never taught	Never taught	Never taught	Never taught	Unchecked	Checked	Checked	Checked	Unchecked	Checked	Unchecked	I am the only person teaching in this unit/course.	Unchecked	Unchecked	Checked	1-10 hours	1-10 hours			Checked	Unchecked	Unchecked	1-5 student completions	6-10 student completions	6-10 student completions	Yes (anatomy laboratory with cadaver specimens and plastic models )	Yes	I don't know.	Female	46-55 yrs	No. Only English	No	Ongoing/continuing full-time academic position	0.4	0.4
93	Yes	focuses solely on the nervous system (e.g. a neuroscience specific course)?	Unchecked	Checked	Unchecked	Unchecked	Checked	Never Taught	3-5 years	Never Taught	Never Taught	6-10 years		Never taught	Never taught	Never taught	less than 2 years	Never taught	Unchecked	Checked	Checked	Unchecked	Checked	Unchecked	Unchecked	I am the only person teaching in this unit/course.	Unchecked	Unchecked	Checked	21-50 hours		51-99 hours		Unchecked	Unchecked	Checked	1-5 student completions	0 student completions	0 student completions	Yes (anatomy laboratory with plastic models only)	No	No	Male	26-35 yrs	No. Only English	No	Ongoing/continuing full-time academic position	0.4	0.4
94	Yes	focuses solely on the nervous system (e.g. a neuroscience specific course)?	Checked	Unchecked	Checked	Checked	Unchecked	less than 2 years	Never Taught	11-20 years	11-20 years	Never Taught		Never taught	Never taught	less than 2 years	Never taught	Never taught	Unchecked	Unchecked	Checked	Checked	Checked	Unchecked	Unchecked		Checked	Unchecked	Unchecked	1-10 hours	1-10 hours	11-20 hours	Never delivered	Checked	Unchecked	Unchecked	0 student completions	0 student completions	1-5 student completions	Yes (anatomy laboratory with cadaver specimens and plastic models )	Yes	Yes	Female	36-45 yrs	No. Only English	Yes	Ongoing/continuing full-time academic position	0.4	0.4
95	Yes	focuses solely on the nervous system (e.g. a neuroscience specific course)?	Unchecked	Unchecked	Checked	Checked	Unchecked			11-20 years	11-20 years					11-20 years			Unchecked	Checked	Checked	Unchecked	Unchecked	Unchecked	Unchecked	No	Unchecked	Checked	Unchecked	1-10 hours		1-10 hours		Checked	Checked	Unchecked	6-10 student completions	1-5 student completions	6-10 student completions	Yes (anatomy laboratory with cadaver specimens and plastic models )	No	No	Male	Over 55 yrs	No. Only English	Yes	Ongoing/continuing full-time academic position	0.2	0.7
96	Yes	both of the above?	Unchecked	Unchecked	Unchecked	Unchecked	Unchecked	Never Taught	Never Taught	Never Taught	Never Taught	Never Taught	6-10 years	Never taught	Never taught	Never taught	Never taught	3-5 years	Checked	Checked	Checked	Unchecked	Unchecked	Unchecked	Unchecked	I am the only person teaching in this unit/course.	Unchecked	Unchecked	Checked	1-10 hours	1-10 hours	Never delivered	Never delivered	Unchecked	Unchecked	Checked	0 student completions	6-10 student completions	1-5 student completions	Yes (anatomy laboratory with cadaver specimens and plastic models )	I don't know	I don't know.	Female	36-45 yrs	No. Only English	No	Ongoing/continuing full-time academic position	0.7	0.2
97	Yes	both of the above?	Checked	Unchecked	Unchecked	Checked	Unchecked	6-10 years	less than 2 years	Never Taught	11-20 years	Never Taught	Never Taught	Never taught	Never taught	Never taught	Never taught	Never taught	Unchecked	Checked	Checked	Unchecked	Checked	Unchecked	Unchecked	No	Unchecked	Checked	Checked	21-50 hours	Never delivered	21-50 hours	Never delivered	Checked	Checked	Unchecked	6-10 student completions	1-5 student completions	1-5 student completions	Yes (anatomy laboratory with cadaver specimens and plastic models )	Yes	No	Male	Over 55 yrs	No. Only English	No	Ongoing/continuing full-time academic position	0.3	0.4
98	Yes	focuses solely on the nervous system (e.g. a neuroscience specific course)?	Unchecked	Checked	Checked	Checked	Checked	Never Taught	3-5 years	3-5 years	3-5 years	3-5 years	3-5 years	Never taught	Never taught	Never taught	Never taught	Never taught	Unchecked	Checked	Checked	Unchecked	Unchecked	Unchecked	Unchecked	Yes	Unchecked	Checked	Checked	21-50 hours	Never delivered	Never delivered	Never delivered	Unchecked	Unchecked	Checked	1-5 student completions	0 student completions	21 or more student completions	Yes (anatomy laboratory with cadaver specimens and plastic models )	Yes	I don't know.	Male	36-45 yrs	No. Only English	Yes	Ongoing/continuing full-time academic position	0.4	0.4
99	Yes	explains the structure and function of multiple organ systems (e.g. physiology course/unit) or molecular pathways (e.g. pharmacology or biochemistry course/unit) where the nervous system forms part of a broader range of topics?	Unchecked	Checked	Unchecked	Unchecked	Unchecked		11-20 years		11-20 years			6-10 years					Unchecked	Checked	Checked	Checked	Checked	Checked	Unchecked	Yes	Checked	Unchecked	Unchecked			1-10 hours		Unchecked	Checked	Unchecked	0 student completions	0 student completions	1-5 student completions	Yes (anatomy laboratory with cadaver specimens and plastic models )	Yes	I don't know.	Female	Over 55 yrs	No. Only English	No	Ongoing/continuing full-time academic position	0.6	0.2
100	Yes	focuses solely on the nervous system (e.g. a neuroscience specific course)?	Unchecked	Unchecked	Checked	Checked	Unchecked	Never Taught	Never Taught	less than 2 years	less than 2 years	Never Taught	Never Taught	Never taught	Never taught	Never taught	Never taught	Never taught	Unchecked	Unchecked	Unchecked	Checked	Checked	Checked	Unchecked		Checked	Unchecked	Unchecked	Never delivered	1-10 hours	1-10 hours	1-10 hours	Unchecked	Unchecked	Checked	0 student completions	0 student completions	0 student completions	Yes (anatomy laboratory with cadaver specimens and plastic models )	Yes	I don't know.	Female	18-25 yrs	Yes. Arabic	Yes	Casual teaching position	0.1	0.9
101	Yes	both of the above?	Checked	Unchecked	Checked	Checked	Checked	over 20 years	Never Taught	over 20 years	over 20 years	over 20 years	over 20 years	Never taught	Never taught	Never taught	Never taught	over 20 years	Checked	Unchecked	Checked	Checked	Checked	Checked	Unchecked	Yes	Unchecked	Unchecked	Checked	11-20 hours	1-10 hours	21-50 hours	Never delivered	Checked	Unchecked	Unchecked	1-5 student completions	1-5 student completions	21 or more student completions	Yes (anatomy laboratory with cadaver specimens and plastic models )	Yes	Yes	Male	46-55 yrs	No. Only English	Yes	Ongoing/continuing part-time academic position	0.4	0.4
102	Yes	explains the structure and function of multiple organ systems (e.g. physiology course/unit) or molecular pathways (e.g. pharmacology or biochemistry course/unit) where the nervous system forms part of a broader range of topics?	Checked	Checked	Unchecked	Checked	Unchecked	Never Taught	3-5 years	Never Taught	6-10 years	Never Taught	Never Taught	3-5 years	Never taught	Never taught	Never taught	Never taught	Unchecked	Checked	Checked	Checked	Checked	Checked	Unchecked	Yes	Checked	Unchecked	Checked	1-10 hours	Never delivered	11-20 hours	Never delivered	Unchecked	Unchecked	Checked	0 student completions	0 student completions	0 student completions	Yes (anatomy laboratory with cadaver specimens and plastic models )	Yes	I don't know.	Female	26-35 yrs	No. Only English	Yes	Casual teaching position	0.6	0
103	Yes	both of the above?	Checked	Checked	Checked	Checked	Unchecked	11-20 years	6-10 years	11-20 years	11-20 years	Never Taught	Never Taught	Never taught	Never taught	less than 2 years	Never taught	Never taught	Unchecked	Checked	Checked	Checked	Checked	Checked	Unchecked	Yes	Unchecked	Unchecked	Checked	21-50 hours	11-20 hours	11-20 hours	Never delivered	Checked	Checked	Unchecked	6-10 student completions	1-5 student completions	6-10 student completions	Yes (anatomy laboratory with cadaver specimens and plastic models )	Yes	I don't know.	Male	36-45 yrs	No. Only English	Yes	Ongoing/continuing full-time academic position	0.4	0.4
104	Yes	focuses solely on the nervous system (e.g. a neuroscience specific course)?	Unchecked	Checked	Unchecked	Unchecked	Unchecked		3-5 years						less than 2 years				Unchecked	Checked	Checked	Checked	Unchecked	Unchecked	Unchecked	No	Checked	Unchecked	Unchecked		1-10 hours	1-10 hours		Unchecked	Checked	Unchecked	0 student completions	0 student completions	0 student completions	No	No	No	Female	36-45 yrs	Yes. Other (please specify)	Yes	Ongoing/continuing full-time academic position	0.8	0.2
105	Yes	explains the structure and function of multiple organ systems (e.g. physiology course/unit) or molecular pathways (e.g. pharmacology or biochemistry course/unit) where the nervous system forms part of a broader range of topics?	Unchecked	Checked	Unchecked	Checked	Unchecked		6-10 years		11-20 years	less than 2 years		Never taught	Never taught	Never taught	Never taught	Never taught	Unchecked	Checked	Checked	Checked	Checked	Unchecked	Unchecked	No	Unchecked	Unchecked	Checked	1-10 hours	1-10 hours	1-10 hours	Never delivered	Checked	Unchecked	Unchecked	1-5 student completions	0 student completions	11-20 student completions	Yes (anatomy laboratory with cadaver specimens and plastic models )	Yes	I don't know.	Male	Over 55 yrs	No. Only English	Yes	Ongoing/continuing full-time academic position	0.4	0.4
106	Yes	explains the structure and function of multiple organ systems (e.g. physiology course/unit) or molecular pathways (e.g. pharmacology or biochemistry course/unit) where the nervous system forms part of a broader range of topics?	Unchecked	Unchecked	Unchecked	Unchecked	Unchecked	Never Taught	Never Taught	Never Taught	Never Taught	Never Taught	Never Taught	11-20 years	11-20 years		11-20 years		Unchecked	Unchecked	Checked	Checked	Unchecked	Unchecked	Unchecked		Checked	Unchecked	Unchecked	1-10 hours	21-50 hours			Unchecked	Unchecked	Checked	0 student completions	0 student completions	0 student completions	No	Yes	No	Male	46-55 yrs	No. Only English	Yes	Casual teaching position	0.8	0
108	Yes	explains the structure and function of multiple organ systems (e.g. physiology course/unit) or molecular pathways (e.g. pharmacology or biochemistry course/unit) where the nervous system forms part of a broader range of topics?	Checked	Checked	Unchecked	Checked	Checked	11-20 years	11-20 years	Never Taught	11-20 years	11-20 years	11-20 years	Never taught	Never taught	11-20 years	Never taught	Never taught	Unchecked	Checked	Checked	Unchecked	Unchecked	Unchecked	Unchecked	Yes	Unchecked	Unchecked	Checked	1-10 hours	1-10 hours	1-10 hours	Never delivered	Unchecked	Unchecked	Checked	11-20 student completions	1-5 student completions	11-20 student completions	Yes (anatomy laboratory with cadaver specimens and plastic models )	Yes	I don't know.	Female	36-45 yrs	Yes. Mandarin	No	Ongoing/continuing full-time academic position	0.4	0.4
109	Yes	focuses solely on the nervous system (e.g. a neuroscience specific course)?	Checked	Unchecked	Checked	Checked	Checked	6-10 years	6-10 years	6-10 years	6-10 years	6-10 years		6-10 years		6-10 years	6-10 years		Unchecked	Checked	Checked	Checked	Checked	Unchecked	Unchecked	Yes	Unchecked	Unchecked	Checked	11-20 hours	11-20 hours	21-50 hours		Checked	Unchecked	Unchecked	6-10 student completions	1-5 student completions	1-5 student completions	Yes (anatomy laboratory with cadaver specimens and plastic models )	Yes	No	Male	46-55 yrs	No. Only English	No	Ongoing/continuing full-time academic position	0.4	0.4
110	Yes	focuses solely on the nervous system (e.g. a neuroscience specific course)?	Unchecked	Unchecked	Checked	Checked	Unchecked	3-5 years	Never Taught	11-20 years	11-20 years	Never Taught	Never Taught	6-10 years		11-20 years			Unchecked	Checked	Checked	Checked	Checked	Checked	Unchecked	Yes	Unchecked	Checked	Unchecked	21-50 hours	1-10 hours	1-10 hours	Never delivered	Checked	Checked	Unchecked	11-20 student completions	1-5 student completions	6-10 student completions	Yes (anatomy laboratory with cadaver specimens and plastic models )	Yes	No	Female	46-55 yrs	No. Only English	Yes	Ongoing/continuing full-time academic position	0.4	0.4
111	Yes	both of the above?	Unchecked	Unchecked	Unchecked	Checked	Unchecked	11-20 years			11-20 years					3-5 years			Checked	Unchecked	Unchecked	Unchecked	Unchecked	Unchecked	Unchecked	Yes	Unchecked	Unchecked	Unchecked	11-20 hours	Never delivered	21-50 hours	Never delivered	Checked	Unchecked	Unchecked	1-5 student completions	1-5 student completions	1-5 student completions	Yes (anatomy laboratory with cadaver specimens and plastic models )	Yes	No	Male	46-55 yrs	No. Only English	Yes	Ongoing/continuing full-time academic position	0.4	0.4
113	Yes	focuses solely on the nervous system (e.g. a neuroscience specific course)?	Unchecked	Checked	Unchecked	Checked	Checked	3-5 years	6-10 years		11-20 years	11-20 years		Never taught	Never taught	Never taught	Never taught		Unchecked	Checked	Checked	Checked	Checked	Checked	Unchecked	Yes	Unchecked	Unchecked	Checked	1-10 hours	1-10 hours	1-10 hours	Never delivered	Checked	Unchecked	Unchecked	6-10 student completions	1-5 student completions	21 or more student completions	Yes (anatomy laboratory with cadaver specimens and plastic models )	Yes	No	Male	36-45 yrs	No. Only English	No	Ongoing/continuing full-time academic position	0.4	0.4
114	Yes	focuses solely on the nervous system (e.g. a neuroscience specific course)?	Checked	Unchecked	Unchecked	Unchecked	Unchecked	over 20 years	Never Taught	Never Taught	Never Taught	Never Taught	Never Taught	over 20 years	Never taught	Never taught	Never taught	Never taught	Checked	Checked	Checked	Unchecked	Unchecked	Unchecked	Unchecked	No	Unchecked	Unchecked	Checked	1-10 hours	11-20 hours	1-10 hours	Never delivered	Checked	Unchecked	Unchecked	1-5 student completions	1-5 student completions	0 student completions	Yes (anatomy laboratory with cadaver specimens and plastic models )	Yes	I don't know.	Male	Over 55 yrs	No. Only English	Yes	Contract academic part-time position	0.4	0.4
115	Yes	focuses solely on the nervous system (e.g. a neuroscience specific course)?	Unchecked	Unchecked	Checked	Checked	Unchecked			6-10 years	6-10 years								Unchecked	Checked	Checked	Checked	Checked	Checked	Unchecked	Yes	Unchecked	Unchecked	Checked	11-20 hours	11-20 hours	11-20 hours		Checked	Unchecked	Unchecked	1-5 student completions	0 student completions	6-10 student completions	Yes (anatomy laboratory with plastic models only)	Yes	Yes	Female	36-45 yrs	No. Only English	Yes	Ongoing/continuing full-time academic position	0.5	0.3
116	Yes	focuses solely on the nervous system (e.g. a neuroscience specific course)?	Unchecked	Unchecked	Unchecked	Unchecked	Unchecked		Never Taught	Never Taught	Never Taught	Never Taught	3-5 years	Never taught	Never taught	Never taught	Never taught	Never taught	Unchecked	Unchecked	Checked	Unchecked	Unchecked	Unchecked	Unchecked		Unchecked	Checked	Checked	1-10 hours	Never delivered	Never delivered	Never delivered	Unchecked	Unchecked	Checked	21 or more student completions	1-5 student completions	0 student completions	No	Yes	I don't know.	Female	Over 55 yrs	No. Only English	No	Contract academic part-time position	0.4	0.4
117	Yes	both of the above?	Unchecked	Unchecked	Checked	Checked	Unchecked	6-10 years	Never Taught	11-20 years	11-20 years	Never Taught	Never Taught	Never taught	Never taught	Never taught	Never taught		Unchecked	Unchecked	Checked	Unchecked	Unchecked	Unchecked	Unchecked		Unchecked	Unchecked	Checked	11-20 hours				Checked	Unchecked	Unchecked	6-10 student completions	0 student completions	11-20 student completions	Yes (anatomy laboratory with cadaver specimens and plastic models )	Yes	I don't know.	Female	Over 55 yrs	No. Only English	Yes	Ongoing/continuing full-time academic position	0.4	0.4
118	Yes	both of the above?	Checked	Unchecked	Checked	Checked	Unchecked	3-5 years		6-10 years	3-5 years			Never taught	Never taught	Never taught	Never taught	Never taught	Unchecked	Checked	Checked	Checked	Checked	Checked	Unchecked	Yes	Unchecked	Checked	Checked	11-20 hours	1-10 hours	1-10 hours		Unchecked	Checked	Unchecked	0 student completions	0 student completions	1-5 student completions	Yes (anatomy laboratory with cadaver specimens and plastic models )	Yes	No	Male	36-45 yrs	No. Only English	No	Ongoing/continuing full-time academic position	0.4	0.4
119	Yes	both of the above?	Unchecked	Checked	Checked	Checked	Unchecked		6-10 years	6-10 years	6-10 years				3-5 years				Checked	Checked	Unchecked	Unchecked	Unchecked	Unchecked	Unchecked	Yes	Unchecked	Unchecked	Unchecked	21-50 hours	11-20 hours	Never delivered	Never delivered	Checked	Checked	Unchecked	1-5 student completions	1-5 student completions	21 or more student completions	Yes (anatomy laboratory with plastic models only)	No	No	Male	26-35 yrs	No. Only English	No	Ongoing/continuing full-time academic position	0.3	0.4
120	Yes	focuses solely on the nervous system (e.g. a neuroscience specific course)?	Checked	Checked	Unchecked	Checked	Unchecked	11-20 years	11-20 years	11-20 years	11-20 years		11-20 years	Never taught	Never taught	Never taught	Never taught	Never taught	Unchecked	Checked	Checked	Checked	Unchecked	Checked	Unchecked	I am the only person teaching in this unit/course.	Unchecked	Unchecked	Checked	21-50 hours	21-50 hours	Never delivered	Never delivered	Unchecked	Unchecked	Checked	0 student completions	0 student completions	0 student completions	Yes (anatomy laboratory with cadaver specimens and plastic models )	I don't know	I don't know.	Female	36-45 yrs	No. Only English	No	Ongoing/continuing full-time academic position	0.8	0.1
122	Yes	focuses solely on the nervous system (e.g. a neuroscience specific course)?	Unchecked	Checked	Checked	Unchecked	Checked		6-10 years	3-5 years		11-20 years							Unchecked	Unchecked	Checked	Checked	Unchecked	Unchecked	Unchecked		Unchecked	Checked	Checked	11-20 hours	21-50 hours			Unchecked	Unchecked	Checked	1-5 student completions	1-5 student completions	1-5 student completions	Yes (anatomy laboratory with cadaver specimens and plastic models )	No	No	Male	26-35 yrs	No. Only English	No	Ongoing/continuing full-time academic position	0.6	0.2
123	Yes	explains the structure and function of multiple organ systems (e.g. physiology course/unit) or molecular pathways (e.g. pharmacology or biochemistry course/unit) where the nervous system forms part of a broader range of topics?	Unchecked	Unchecked	Unchecked	Unchecked	Unchecked	Never Taught	Never Taught	Never Taught	Never Taught	Never Taught	6-10 years	Never taught	Never taught	3-5 years	3-5 years	Never taught	Unchecked	Checked	Checked	Checked	Checked	Checked	Unchecked	No	Unchecked	Checked	Checked	1-10 hours	1-10 hours	1-10 hours	Never delivered	Unchecked	Unchecked	Checked	1-5 student completions	1-5 student completions	1-5 student completions	Yes (anatomy laboratory with cadaver specimens and plastic models )	I don't know	I don't know.	Female	26-35 yrs	No. Only English	No	Contract academic full-time position	0.2	0.8
124	Yes	both of the above?	Unchecked	Unchecked	Checked	Unchecked	Unchecked	over 20 years		over 20 years	over 20 years			11-20 years					Unchecked	Checked	Checked	Unchecked	Unchecked	Unchecked	Unchecked	Yes	Unchecked	Unchecked	Checked	11-20 hours	1-10 hours	11-20 hours		Unchecked	Unchecked	Checked	6-10 student completions	0 student completions	6-10 student completions	Yes (anatomy laboratory with plastic models only)	Yes	No	Male	Over 55 yrs	Yes. Italian	No	Ongoing/continuing part-time academic position	0.4	0.5
125	Yes	explains the structure and function of multiple organ systems (e.g. physiology course/unit) or molecular pathways (e.g. pharmacology or biochemistry course/unit) where the nervous system forms part of a broader range of topics?	Unchecked	Unchecked	Unchecked	Checked	Unchecked	Never Taught	Never Taught	Never Taught	6-10 years	Never Taught	Never Taught	Never taught	Never taught	Never taught	Never taught	Never taught	Unchecked	Checked	Checked	Unchecked	Checked	Checked	Unchecked	Yes	Unchecked	Checked	Unchecked	1-10 hours	11-20 hours	21-50 hours	Never delivered	Unchecked	Unchecked	Checked	0 student completions	0 student completions	0 student completions	Yes (anatomy laboratory with plastic models only)	Yes	I don't know.	Female	36-45 yrs	No. Only English	Yes	Ongoing/continuing full-time academic position	0.8	0.1
126	Yes	focuses solely on the nervous system (e.g. a neuroscience specific course)?	Checked	Checked	Unchecked	Unchecked	Unchecked	6-10 years	6-10 years						less than 2 years				Unchecked	Unchecked	Checked	Unchecked	Unchecked	Unchecked	Unchecked		Unchecked	Checked	Unchecked	21-50 hours		21-50 hours		Unchecked	Unchecked	Checked	0 student completions	0 student completions	6-10 student completions	Yes (anatomy laboratory with cadaver specimens and plastic models )	No	No	Female	46-55 yrs	Yes. Other (please specify)	No	Ongoing/continuing full-time academic position	0.4	0
128	Yes	explains the structure and function of multiple organ systems (e.g. physiology course/unit) or molecular pathways (e.g. pharmacology or biochemistry course/unit) where the nervous system forms part of a broader range of topics?	Unchecked	Unchecked	Unchecked	Checked	Unchecked	Never Taught	Never Taught	less than 2 years	3-5 years	Never Taught	Never Taught	Never taught	less than 2 years	Never taught	Never taught	Never taught	Unchecked	Checked	Unchecked	Unchecked	Unchecked	Unchecked	Unchecked	No	Unchecked	Unchecked	Unchecked	1-10 hours	Never delivered	Never delivered	1-10 hours	Unchecked	Unchecked	Checked	0 student completions	0 student completions	0 student completions	Yes (anatomy laboratory with cadaver specimens and plastic models )	Yes	No	Female	36-45 yrs	Yes. Italian	Yes	Casual teaching position	0.2	0.7
129	Yes	focuses solely on the nervous system (e.g. a neuroscience specific course)?	Unchecked	Unchecked	Unchecked	Unchecked	Unchecked	Never Taught	Never Taught	Never Taught	Never Taught	Never Taught	Never Taught		3-5 years				Unchecked	Checked	Checked	Checked	Unchecked	Checked	Unchecked	No	Unchecked	Checked	Checked	21-50 hours	11-20 hours	11-20 hours		Unchecked	Unchecked	Checked	0 student completions	0 student completions	0 student completions	Yes (anatomy laboratory with cadaver specimens and plastic models )	I don't know	Yes	Female	36-45 yrs	No. Only English	No	Contract academic full-time position	0.4	0.4
130	Yes	focuses solely on the nervous system (e.g. a neuroscience specific course)?	Checked	Unchecked	Checked	Unchecked	Unchecked	3-5 years	Never Taught	Never Taught	3-5 years	Never Taught	Never Taught	Never taught	Never taught	less than 2 years	Never taught	Never taught	Unchecked	Checked	Checked	Checked	Checked	Checked	Unchecked	Yes	Unchecked	Checked	Unchecked	51-99 hours	More than 100 hours	51-99 hours	Never delivered	Unchecked	Unchecked	Checked	0 student completions	0 student completions	0 student completions	Yes (anatomy laboratory with cadaver specimens and plastic models )	No	No	Female	26-35 yrs	No. Only English	No	Ongoing/continuing full-time academic position	0.4	0.4
131	Yes	explains the structure and function of multiple organ systems (e.g. physiology course/unit) or molecular pathways (e.g. pharmacology or biochemistry course/unit) where the nervous system forms part of a broader range of topics?	Unchecked	Checked	Unchecked	Unchecked	Checked	Never Taught	11-20 years	Never Taught	11-20 years	11-20 years	Never Taught	Never taught	less than 2 years	Never taught	Never taught	Never taught	Unchecked	Unchecked	Checked	Checked	Checked	Checked	Unchecked		Unchecked	Checked	Unchecked	21-50 hours	21-50 hours	21-50 hours	Never delivered	Unchecked	Unchecked	Checked	0 student completions	0 student completions	0 student completions	Yes (anatomy laboratory with cadaver specimens and plastic models )	No	No	Female	26-35 yrs	No. Only English	No	Ongoing/continuing full-time academic position	0.8	0
132	Yes	explains the structure and function of multiple organ systems (e.g. physiology course/unit) or molecular pathways (e.g. pharmacology or biochemistry course/unit) where the nervous system forms part of a broader range of topics?	Unchecked	Checked	Unchecked	Unchecked	Unchecked	Never Taught	3-5 years	Never Taught	Never Taught	Never Taught	Never Taught	Never taught	Never taught	Never taught	Never taught	Never taught	Unchecked	Unchecked	Unchecked	Checked	Unchecked	Unchecked	Unchecked		Unchecked	Checked	Unchecked	Never delivered	1-10 hours	Never delivered	Never delivered	Unchecked	Unchecked	Checked	0 student completions	0 student completions	0 student completions	Yes (anatomy laboratory with cadaver specimens and plastic models )	I don't know	I don't know.	Female	46-55 yrs	No. Only English	Yes	Casual teaching position	0.9	0
133	Yes	both of the above?	Unchecked	Checked	Checked	Checked	Unchecked	Never Taught	less than 2 years	11-20 years	11-20 years	Never Taught	Never Taught	less than 2 years	less than 2 years	3-5 years	Never taught	Never taught	Checked	Checked	Checked	Checked	Checked	Checked	Unchecked	Yes	Checked	Unchecked	Checked	21-50 hours	11-20 hours	21-50 hours	Never delivered	Checked	Checked	Unchecked	11-20 student completions	1-5 student completions	21 or more student completions	Yes (anatomy laboratory with cadaver specimens and plastic models )	Yes	No	Female	46-55 yrs	Yes. Other (please specify)	Yes	Ongoing/continuing full-time academic position	0.4	0.4
134	Yes	focuses solely on the nervous system (e.g. a neuroscience specific course)?	Unchecked	Checked	Unchecked	Unchecked	Unchecked		3-5 years	3-5 years				Never taught	Never taught	Never taught	Never taught	Never taught	Unchecked	Checked	Checked	Checked	Checked	Checked	Unchecked	No	Unchecked	Checked	Unchecked	1-10 hours	1-10 hours	1-10 hours		Unchecked	Checked	Unchecked	0 student completions	0 student completions	0 student completions	Yes (anatomy laboratory with cadaver specimens and plastic models )	No	No	Male	46-55 yrs	No. Only English	No	Ongoing/continuing full-time academic position	0.8	0
135	Yes	focuses solely on the nervous system (e.g. a neuroscience specific course)?	Checked	Unchecked	Checked	Checked	Unchecked	3-5 years	Never Taught	6-10 years	6-10 years	Never Taught	Never Taught	3-5 years	3-5 years	3-5 years	Never taught	Never taught	Unchecked	Checked	Checked	Checked	Checked	Checked	Unchecked	No	Unchecked	Unchecked	Checked	21-50 hours	11-20 hours	21-50 hours		Unchecked	Checked	Unchecked	0 student completions	0 student completions	0 student completions	Yes (anatomy laboratory with cadaver specimens and plastic models )	I don't know	Yes	Female	36-45 yrs	No. Only English	Yes	Ongoing/continuing full-time academic position	0.8	0.1
139	Yes	focuses solely on the nervous system (e.g. a neuroscience specific course)?	Unchecked	Checked	Unchecked	Unchecked	Unchecked		11-20 years						6-10 years				Unchecked	Unchecked	Checked	Unchecked	Unchecked	Unchecked	Unchecked		Unchecked	Unchecked	Checked	11-20 hours				Checked	Checked	Unchecked	11-20 student completions	1-5 student completions	21 or more student completions	Yes (anatomy laboratory with cadaver specimens and plastic models )	Yes	I don't know.	Female	Over 55 yrs	No. Only English	No	Ongoing/continuing full-time academic position	0.1	0.2
140	Yes	explains the structure and function of multiple organ systems (e.g. physiology course/unit) or molecular pathways (e.g. pharmacology or biochemistry course/unit) where the nervous system forms part of a broader range of topics?	Unchecked	Unchecked	Unchecked	Unchecked	Unchecked	Never Taught	Never Taught	Never Taught	Never Taught	Never Taught	Never Taught	Never taught	6-10 years	Never taught	Never taught	Never taught	Checked	Checked	Checked	Unchecked	Unchecked	Unchecked	Unchecked	No	Unchecked	Unchecked	Checked	1-10 hours	Never delivered	Never delivered	Never delivered	Unchecked	Unchecked	Checked	1-5 student completions	0 student completions	1-5 student completions	Yes (anatomy laboratory with cadaver specimens and plastic models )	Yes	I don't know.	Male	36-45 yrs	No. Only English	No	Ongoing/continuing full-time academic position	0.3	0.5
141	Yes	both of the above?	Unchecked	Checked	Unchecked	Checked	Unchecked	Never Taught	3-5 years	less than 2 years	less than 2 years	Never Taught	less than 2 years	Never taught	less than 2 years	less than 2 years			Unchecked	Checked	Checked	Checked	Checked	Unchecked	Unchecked	No	Unchecked	Checked	Unchecked	21-50 hours	11-20 hours	11-20 hours	Never delivered	Checked	Checked	Unchecked	1-5 student completions	1-5 student completions	1-5 student completions	Yes (anatomy laboratory with cadaver specimens and plastic models )	Yes	Yes	Male	36-45 yrs	No. Only English	Yes	Contract academic full-time position	0.4	0.4
143	Yes	focuses solely on the nervous system (e.g. a neuroscience specific course)?	Unchecked	Unchecked	Unchecked	Unchecked	Unchecked	Never Taught	Never Taught	Never Taught	Never Taught	Never Taught	11-20 years	Never taught	Never taught	Never taught	Never taught	Never taught	Unchecked	Checked	Checked	Unchecked	Unchecked	Unchecked	Unchecked	Yes	Unchecked	Unchecked	Checked	1-10 hours	1-10 hours	1-10 hours	Never delivered	Checked	Unchecked	Unchecked	1-5 student completions	1-5 student completions	11-20 student completions	No	Yes	No	Female	36-45 yrs	No. Only English	No	Ongoing/continuing full-time academic position	0.4	0.4
144	Yes	explains the structure and function of multiple organ systems (e.g. physiology course/unit) or molecular pathways (e.g. pharmacology or biochemistry course/unit) where the nervous system forms part of a broader range of topics?	Unchecked	Unchecked	Unchecked	Unchecked	Checked	Never Taught	Never Taught	Never Taught	Never Taught	3-5 years	Never Taught	Never taught	Never taught	Never taught	Never taught	Never taught	Unchecked	Unchecked	Checked	Checked	Checked	Checked	Unchecked		Unchecked	Checked	Unchecked	21-50 hours	21-50 hours	21-50 hours		Unchecked	Unchecked	Checked	0 student completions	1-5 student completions	0 student completions	Yes (anatomy laboratory with cadaver specimens and plastic models )	Yes	I don't know.	Male	26-35 yrs	No. Only English	No	Ongoing/continuing full-time academic position	0.4	0.4
147	Yes	focuses solely on the nervous system (e.g. a neuroscience specific course)?	Unchecked	Checked	Unchecked	Unchecked	Unchecked	Never Taught	6-10 years	Never Taught	Never Taught	Never Taught		Never taught	6-10 years		Never taught	Never taught	Unchecked	Checked	Checked	Checked	Checked	Checked	Unchecked	Yes	Checked	Unchecked	Checked	21-50 hours	21-50 hours	11-20 hours	1-10 hours	Checked	Checked	Unchecked	1-5 student completions	1-5 student completions	21 or more student completions	No	No	No	Female	46-55 yrs	No. Only English	No	Ongoing/continuing full-time academic position	0.4	0.4
148	Yes	both of the above?	Unchecked	Unchecked	Unchecked	Checked	Unchecked	11-20 years					11-20 years					11-20 years	Unchecked	Checked	Checked	Checked	Unchecked	Unchecked	Unchecked	Yes	Unchecked	Unchecked	Checked	21-50 hours	11-20 hours	11-20 hours		Checked	Unchecked	Unchecked	11-20 student completions	6-10 student completions	21 or more student completions	Yes (anatomy laboratory with cadaver specimens and plastic models )	I don't know	I don't know.	Male	Over 55 yrs	No. Only English	No	Ongoing/continuing full-time academic position	0.4	0.4
149	Yes	explains the structure and function of multiple organ systems (e.g. physiology course/unit) or molecular pathways (e.g. pharmacology or biochemistry course/unit) where the nervous system forms part of a broader range of topics?	Unchecked	Checked	Checked	Unchecked	Unchecked	Never Taught	11-20 years	less than 2 years	Never Taught	Never Taught	Never Taught	Never taught	Never taught	Never taught	Never taught	Never taught	Unchecked	Checked	Unchecked	Unchecked	Unchecked	Unchecked	Unchecked	Yes	Unchecked	Unchecked	Unchecked	21-50 hours	1-10 hours	21-50 hours	Never delivered	Unchecked	Unchecked	Checked	0 student completions	0 student completions	0 student completions	Yes (anatomy laboratory with cadaver specimens and plastic models )	Yes	Yes	Female	36-45 yrs	No. Only English	No	Ongoing/continuing full-time academic position	0.6	0.3
151	Yes	focuses solely on the nervous system (e.g. a neuroscience specific course)?	Unchecked	Unchecked	Unchecked	Unchecked	Unchecked	Never Taught	Never Taught	Never Taught	Never Taught	Never Taught	6-10 years	Never taught	Never taught	Never taught	Never taught	less than 2 years	Unchecked	Checked	Checked	Unchecked	Unchecked	Unchecked	Unchecked	Yes	Unchecked	Unchecked	Checked	11-20 hours	Never delivered	Never delivered	Never delivered	Checked	Unchecked	Unchecked	1-5 student completions	1-5 student completions	21 or more student completions	No	Yes	I don't know.	Female	36-45 yrs	No. Only English	No	Ongoing/continuing full-time academic position	0.4	0.4
152	Yes	both of the above?	Checked	Unchecked	Unchecked	Unchecked	Unchecked	3-5 years						3-5 years					Checked	Checked	Checked	Checked	Checked	Unchecked	Unchecked	I am the only person teaching in this unit/course.	Unchecked	Checked	Unchecked	11-20 hours	11-20 hours	1-10 hours	21-50 hours	Unchecked	Unchecked	Checked	0 student completions	0 student completions	0 student completions	Yes (anatomy laboratory with cadaver specimens and plastic models )	Yes	I don't know.	Male	36-45 yrs	No. Only English	No	Ongoing/continuing full-time academic position	0.6	0
153	Yes	explains the structure and function of multiple organ systems (e.g. physiology course/unit) or molecular pathways (e.g. pharmacology or biochemistry course/unit) where the nervous system forms part of a broader range of topics?	Unchecked	Unchecked	Unchecked	Unchecked	Unchecked						less than 2 years					less than 2 years	Unchecked	Unchecked	Checked	Unchecked	Unchecked	Unchecked	Unchecked		Unchecked	Checked	Unchecked	1-10 hours				Unchecked	Unchecked	Checked	1-5 student completions	0 student completions	0 student completions	No	I don't know	I don't know.	Male	36-45 yrs	Yes. Mandarin	No	Ongoing/continuing full-time academic position	0.4	0.3
154	Yes	explains the structure and function of multiple organ systems (e.g. physiology course/unit) or molecular pathways (e.g. pharmacology or biochemistry course/unit) where the nervous system forms part of a broader range of topics?	Unchecked	Unchecked	Unchecked	Unchecked	Unchecked	Never Taught	Never Taught	Never Taught	Never Taught	Never Taught	less than 2 years	Never taught	Never taught	Never taught	Never taught	Never taught	Unchecked	Checked	Checked	Checked	Unchecked	Unchecked	Unchecked	Yes	Unchecked	Checked	Unchecked	51-99 hours	21-50 hours		1-10 hours	Unchecked	Unchecked	Checked	0 student completions	0 student completions	1-5 student completions	Yes (anatomy laboratory with cadaver specimens and plastic models )	Yes	I don't know.	Female	26-35 yrs	Yes. Other (please specify)	No	Contract academic full-time position	0.4	0.4
155	Yes	focuses solely on the nervous system (e.g. a neuroscience specific course)?	Unchecked	Unchecked	Unchecked	Checked	Unchecked	Never Taught	Never Taught	Never Taught	11-20 years	Never Taught	Never Taught	Never taught	Never taught	3-5 years	Never taught	Never taught	Unchecked	Checked	Checked	Checked	Checked	Checked	Unchecked	Yes	Unchecked	Unchecked	Checked	21-50 hours	21-50 hours	Never delivered	21-50 hours	Checked	Unchecked	Unchecked	11-20 student completions	1-5 student completions	11-20 student completions	Yes (anatomy laboratory with cadaver specimens and plastic models )	Yes	I don't know.	Female	Over 55 yrs	Yes. Cantonese	Yes	Ongoing/continuing full-time academic position	0.5	0.4
156	Yes	both of the above?	Unchecked	Checked	Checked	Checked	Checked		over 20 years	over 20 years	over 20 years	3-5 years				over 20 years			Unchecked	Checked	Checked	Checked	Checked	Checked	Unchecked	Yes	Unchecked	Checked	Checked	51-99 hours	21-50 hours	21-50 hours		Checked	Checked	Unchecked	6-10 student completions	1-5 student completions	21 or more student completions	Yes (anatomy laboratory with cadaver specimens and plastic models )	Yes	I don't know.	Male	Over 55 yrs	No. Only English	Yes	Ongoing/continuing full-time academic position	0.4	0.4
157	Yes	explains the structure and function of multiple organ systems (e.g. physiology course/unit) or molecular pathways (e.g. pharmacology or biochemistry course/unit) where the nervous system forms part of a broader range of topics?	Unchecked	Unchecked	Unchecked	Unchecked	Unchecked	Never Taught	over 20 years	Never Taught	Never Taught	Never Taught	6-10 years	Never taught	11-20 years	Never taught	Never taught	Never taught	Unchecked	Checked	Checked	Unchecked	Unchecked	Unchecked	Unchecked	I am the only person teaching in this unit/course.	Unchecked	Unchecked	Checked	21-50 hours				Unchecked	Unchecked	Checked	1-5 student completions	21 or more student completions	0 student completions	Yes (anatomy laboratory with cadaver specimens and plastic models )	Yes	I don't know.	Female	Over 55 yrs	Yes. Other (please specify)	Yes	Ongoing/continuing full-time academic position	0.4	0.4
158	Yes	focuses solely on the nervous system (e.g. a neuroscience specific course)?	Unchecked	Checked	Unchecked	Unchecked	Unchecked	Never Taught	3-5 years	Never Taught	Never Taught	Never Taught	Never Taught	Never taught	3-5 years	Never taught	Never taught	Never taught	Unchecked	Checked	Checked	Checked	Unchecked	Checked	Unchecked	I am the only person teaching in this unit/course.	Unchecked	Unchecked	Checked	11-20 hours	11-20 hours	Never delivered	Never delivered	Unchecked	Unchecked	Checked	0 student completions	1-5 student completions	0 student completions	Yes (anatomy laboratory with plastic models only)	I don't know	I don't know.	Female	Over 55 yrs	No. Only English	Yes	Ongoing/continuing full-time academic position	0.4	0.4
159	Yes	focuses solely on the nervous system (e.g. a neuroscience specific course)?	Unchecked	Unchecked	Checked	Unchecked	Unchecked	Never Taught	3-5 years	3-5 years	3-5 years		6-10 years	Never taught	Never taught	Never taught	Never taught	less than 2 years	Unchecked	Checked	Checked	Unchecked	Unchecked	Unchecked	Checked	Yes	Unchecked	Checked	Checked	21-50 hours	1-10 hours	Never delivered	Never delivered	Checked	Checked	Unchecked	1-5 student completions	1-5 student completions	1-5 student completions	Yes (anatomy laboratory with cadaver specimens and plastic models )	Yes	I don't know.	Female	46-55 yrs	No. Only English	No	Ongoing/continuing full-time academic position	0.4	0.4
160	Yes	explains the structure and function of multiple organ systems (e.g. physiology course/unit) or molecular pathways (e.g. pharmacology or biochemistry course/unit) where the nervous system forms part of a broader range of topics?	Unchecked	Unchecked	Unchecked	Unchecked	Unchecked	Never Taught	Never Taught	Never Taught	Never Taught	Never Taught	3-5 years	Never taught	Never taught	Never taught	Never taught	3-5 years	Checked	Unchecked	Unchecked	Unchecked	Unchecked	Unchecked	Unchecked	No	Unchecked	Unchecked	Unchecked	1-10 hours	1-10 hours	1-10 hours	Never delivered	Unchecked	Unchecked	Checked	0 student completions	0 student completions	0 student completions	No	No	No	Female	46-55 yrs	No. Only English	No	Ongoing/continuing full-time academic position	0.7	0.2
161	Yes	explains the structure and function of multiple organ systems (e.g. physiology course/unit) or molecular pathways (e.g. pharmacology or biochemistry course/unit) where the nervous system forms part of a broader range of topics?	Unchecked	Checked	Unchecked	Unchecked	Unchecked	6-10 years	6-10 years			6-10 years	6-10 years	Never taught	Never taught	Never taught	Never taught	Never taught	Unchecked	Checked	Unchecked	Unchecked	Unchecked	Unchecked	Unchecked	No	Unchecked	Unchecked	Unchecked	1-10 hours	21-50 hours			Unchecked	Unchecked	Checked	0 student completions	0 student completions	1-5 student completions	Yes (anatomy laboratory with plastic models only)	Yes	I don't know.	Female	Over 55 yrs	No. Only English	No	Ongoing/continuing full-time academic position	0.4	0.4
162	Yes	explains the structure and function of multiple organ systems (e.g. physiology course/unit) or molecular pathways (e.g. pharmacology or biochemistry course/unit) where the nervous system forms part of a broader range of topics?	Checked	Checked	Checked	Checked	Unchecked	6-10 years	6-10 years	6-10 years	6-10 years			Never taught	6-10 years	6-10 years	6-10 years		Unchecked	Checked	Checked	Unchecked	Unchecked	Unchecked	Unchecked	I am the only person teaching in this unit/course.	Unchecked	Checked	Checked	51-99 hours	21-50 hours	Never delivered	Never delivered	Checked	Unchecked	Unchecked	11-20 student completions	1-5 student completions	21 or more student completions	Yes (anatomy laboratory with cadaver specimens and plastic models )	Yes	No	Male	Over 55 yrs	Yes. Other (please specify)	No	Ongoing/continuing full-time academic position	0.4	0.4
163	Yes	explains the structure and function of multiple organ systems (e.g. physiology course/unit) or molecular pathways (e.g. pharmacology or biochemistry course/unit) where the nervous system forms part of a broader range of topics?	Unchecked	Checked	Unchecked	Unchecked	Unchecked	Never Taught	less than 2 years	Never Taught	Never Taught	Never Taught	Never Taught	Never taught	Never taught	Never taught	Never taught	Never taught	Unchecked	Checked	Checked	Unchecked	Checked	Unchecked	Unchecked	No	Unchecked	Checked	Checked	21-50 hours	51-99 hours	1-10 hours	Never delivered	Unchecked	Unchecked	Checked	0 student completions	0 student completions	1-5 student completions	Yes (anatomy laboratory with cadaver specimens and plastic models )	Yes	I don't know.	Female	26-35 yrs	Yes. Other (please specify)	No	Contract academic full-time position	0.8	0.1
164	Yes	focuses solely on the nervous system (e.g. a neuroscience specific course)?	Unchecked	Unchecked	Unchecked	Unchecked	Unchecked	Never Taught	Never Taught	Never Taught	Never Taught	Never Taught	6-10 years	Never taught	Never taught		Never taught	less than 2 years	Unchecked	Checked	Checked	Checked	Unchecked	Unchecked	Unchecked	Yes	Unchecked	Checked	Unchecked	1-10 hours	1-10 hours			Unchecked	Unchecked	Checked	0 student completions	0 student completions	21 or more student completions	No	I don't know	I don't know.	Female	36-45 yrs	No. Only English	No	Ongoing/continuing full-time academic position	0.4	0.3
165	Yes	explains the structure and function of multiple organ systems (e.g. physiology course/unit) or molecular pathways (e.g. pharmacology or biochemistry course/unit) where the nervous system forms part of a broader range of topics?	Unchecked	Unchecked	Unchecked	Unchecked	Checked					over 20 years						over 20 years	Unchecked	Checked	Checked	Unchecked	Unchecked	Unchecked	Unchecked	No	Unchecked	Checked	Unchecked	1-10 hours	1-10 hours	1-10 hours	Never delivered	Checked	Unchecked	Unchecked	21 or more student completions	6-10 student completions	21 or more student completions	Yes (anatomy laboratory with cadaver specimens and plastic models )	Yes	I don't know.	Male	Over 55 yrs	Yes. Other (please specify)	Yes	Ongoing/continuing full-time academic position	0.4	0.4
166	Yes	both of the above?	Unchecked	Checked	Unchecked	Unchecked	Unchecked	Never Taught	over 20 years	Never Taught	Never Taught	Never Taught	Never Taught		over 20 years				Unchecked	Checked	Checked	Checked	Checked	Unchecked	Unchecked	Yes	Checked	Unchecked	Unchecked	21-50 hours	21-50 hours	11-20 hours	Never delivered	Checked	Checked	Unchecked	1-5 student completions	1-5 student completions	21 or more student completions	Yes (anatomy laboratory with cadaver specimens and plastic models )	Yes	I don't know.	Male	46-55 yrs	Yes. Other (please specify)	No	Ongoing/continuing full-time academic position	0.4	0.4
167	Yes	both of the above?	Unchecked	Checked	Unchecked	Unchecked	Unchecked		3-5 years						3-5 years				Checked	Checked	Unchecked	Unchecked	Unchecked	Unchecked	Unchecked	I am the only person teaching in this unit/course.	Unchecked	Unchecked	Unchecked	11-20 hours	11-20 hours	11-20 hours	21-50 hours	Checked	Checked	Unchecked	0 student completions	1-5 student completions	6-10 student completions	Yes (anatomy laboratory with cadaver specimens and plastic models )	No	No	Female	36-45 yrs	No. Only English	No	Ongoing/continuing full-time academic position	0.2	0.6
168	Yes	focuses solely on the nervous system (e.g. a neuroscience specific course)?	Unchecked	Unchecked	Checked	Checked	Unchecked			3-5 years	3-5 years			Never taught	Never taught	Never taught	Never taught	Never taught	Unchecked	Unchecked	Checked	Unchecked	Checked	Checked	Unchecked		Unchecked	Unchecked	Checked	1-10 hours	Never delivered	1-10 hours	Never delivered	Unchecked	Checked	Unchecked	0 student completions	1-5 student completions	1-5 student completions	Yes (anatomy laboratory with cadaver specimens and plastic models )	Yes	I don't know.	Male	46-55 yrs	No. Only English	No	Ongoing/continuing full-time academic position	0.3	0.3
169	Yes	both of the above?	Checked	Checked	Unchecked	Checked	Unchecked	11-20 years	11-20 years		11-20 years			6-10 years	6-10 years				Unchecked	Checked	Checked	Checked	Checked	Checked	Unchecked	I am the only person teaching in this unit/course.	Unchecked	Unchecked	Checked	21-50 hours	21-50 hours	21-50 hours	1-10 hours	Checked	Unchecked	Unchecked	1-5 student completions	0 student completions	1-5 student completions	Yes (anatomy laboratory with cadaver specimens and plastic models )	Yes	No	Female	36-45 yrs	No. Only English	Yes	Ongoing/continuing full-time academic position	0.4	0.4
170	Yes	explains the structure and function of multiple organ systems (e.g. physiology course/unit) or molecular pathways (e.g. pharmacology or biochemistry course/unit) where the nervous system forms part of a broader range of topics?	Unchecked	Checked	Unchecked	Checked	Checked	Never Taught	11-20 years		11-20 years	less than 2 years	11-20 years	Never taught	Never taught	Never taught	Never taught	Never taught	Unchecked	Checked	Checked	Checked	Checked	Checked	Unchecked	Yes	Unchecked	Unchecked	Checked	1-10 hours	1-10 hours	1-10 hours	Never delivered	Unchecked	Unchecked	Checked	11-20 student completions	1-5 student completions	6-10 student completions	Yes (anatomy laboratory with cadaver specimens and plastic models )	Yes	No	Female	46-55 yrs	No. Only English	No	Ongoing/continuing full-time academic position	0.6	0.2
171	Yes	focuses solely on the nervous system (e.g. a neuroscience specific course)?	Unchecked	Unchecked	Checked	Unchecked	Unchecked	less than 2 years		less than 2 years	less than 2 years				11-20 years				Unchecked	Checked	Unchecked	Unchecked	Unchecked	Unchecked	Unchecked	Yes	Unchecked	Unchecked	Unchecked	More than 100 hours	11-20 hours	11-20 hours		Checked	Unchecked	Unchecked	6-10 student completions	6-10 student completions	6-10 student completions	Yes (anatomy laboratory with cadaver specimens and plastic models )	Yes	Yes	Female	36-45 yrs	No. Only English	Yes	Ongoing/continuing full-time academic position	0.4	0.4
172	Yes	focuses solely on the nervous system (e.g. a neuroscience specific course)?	Unchecked	Checked	Unchecked	Unchecked	Unchecked	Never Taught	over 20 years	Never Taught	Never Taught	Never Taught	Never Taught	Never taught	Never taught	Never taught	Never taught	Never taught	Unchecked	Checked	Unchecked	Unchecked	Unchecked	Unchecked	Unchecked	Yes	Unchecked	Unchecked	Unchecked	21-50 hours	1-10 hours	21-50 hours	1-10 hours	Unchecked	Unchecked	Checked	0 student completions	0 student completions	11-20 student completions	No	I don't know	No	Female	Over 55 yrs	No. Only English	No	Ongoing/continuing full-time academic position	0.7	0.1
173	Yes	both of the above?	Checked	Unchecked	Checked	Checked	Unchecked	6-10 years	Never Taught	6-10 years	11-20 years	Never Taught		Never taught	Never taught	Never taught	Never taught	Never taught	Unchecked	Checked	Checked	Checked	Checked	Unchecked	Unchecked	Yes	Unchecked	Unchecked	Checked	1-10 hours	11-20 hours	11-20 hours		Checked	Unchecked	Unchecked	1-5 student completions	0 student completions	6-10 student completions	Yes (anatomy laboratory with cadaver specimens and plastic models )	Yes	Yes	Male	46-55 yrs	No. Only English	Yes	Ongoing/continuing full-time academic position	0.8	0
174	Yes	explains the structure and function of multiple organ systems (e.g. physiology course/unit) or molecular pathways (e.g. pharmacology or biochemistry course/unit) where the nervous system forms part of a broader range of topics?	Checked	Checked	Checked	Checked	Unchecked	over 20 years	less than 2 years	6-10 years	11-20 years			over 20 years					Checked	Checked	Checked	Checked	Checked	Checked	Unchecked	No	Unchecked	Unchecked	Checked	11-20 hours	1-10 hours	21-50 hours		Unchecked	Unchecked	Checked	1-5 student completions	1-5 student completions	6-10 student completions	Yes (anatomy laboratory with cadaver specimens and plastic models )	Yes	I don't know.	Female	Over 55 yrs	No. Only English	Yes	Ongoing/continuing full-time academic position	0.6	0.2
175	Yes	both of the above?	Unchecked	Unchecked	Checked	Checked	Unchecked			6-10 years	6-10 years				6-10 years				Unchecked	Unchecked	Checked	Unchecked	Unchecked	Unchecked	Checked		Checked	Unchecked	Unchecked	1-10 hours		11-20 hours		Checked	Checked	Unchecked	6-10 student completions	1-5 student completions	6-10 student completions	Yes (anatomy laboratory with cadaver specimens and plastic models )	Yes	No	Male	46-55 yrs	No. Only English	Yes	Ongoing/continuing full-time academic position	0.3	0.3
176	Yes	focuses solely on the nervous system (e.g. a neuroscience specific course)?	Unchecked	Checked	Checked	Checked	Unchecked	Never Taught	3-5 years	3-5 years	3-5 years	Never Taught	Never Taught	Never taught	Never taught	Never taught	Never taught	Never taught	Unchecked	Unchecked	Unchecked	Checked	Checked	Checked	Unchecked		Unchecked	Checked	Unchecked	Never delivered	21-50 hours	11-20 hours	Never delivered	Unchecked	Unchecked	Checked	0 student completions	0 student completions	0 student completions	Yes (anatomy laboratory with cadaver specimens and plastic models )	I don't know	No	Male	18-25 yrs	Yes. Arabic	Yes	Casual teaching position	1	0
177	Yes	both of the above?	Unchecked	Checked	Unchecked	Unchecked	Checked	Never Taught	3-5 years	Never Taught	Never Taught	less than 2 years	Never Taught	Never taught	less than 2 years	Never taught	Never taught	Never taught	Unchecked	Checked	Checked	Checked	Checked	Unchecked	Unchecked	Yes	Checked	Unchecked	Unchecked	51-99 hours	51-99 hours	51-99 hours	Never delivered	Unchecked	Checked	Unchecked	0 student completions	0 student completions	11-20 student completions	Yes (anatomy laboratory with cadaver specimens and plastic models )	No	No	Female	36-45 yrs	Yes. Other (please specify)	No	Ongoing/continuing full-time academic position	0.6	0.3
178	Yes	both of the above?	Unchecked	Checked	Unchecked	Unchecked	Unchecked	Never Taught	less than 2 years	Never Taught	Never Taught	Never Taught	Never Taught	Never taught	Never taught	Never taught	Never taught	Never taught	Unchecked	Checked	Checked	Checked	Checked	Checked	Unchecked	Yes	Unchecked	Unchecked	Checked	51-99 hours		21-50 hours		Unchecked	Unchecked	Checked	0 student completions	0 student completions	0 student completions	Yes (anatomy laboratory with cadaver specimens and plastic models )	I don't know	I don't know.	Female	36-45 yrs	No. Only English	Yes	Ongoing/continuing full-time academic position	0.6	0.2
179	Yes	explains the structure and function of multiple organ systems (e.g. physiology course/unit) or molecular pathways (e.g. pharmacology or biochemistry course/unit) where the nervous system forms part of a broader range of topics?	Unchecked	Unchecked	Checked	Checked	Checked	6-10 years	6-10 years	6-10 years	6-10 years	6-10 years	6-10 years	Never taught	6-10 years	6-10 years	6-10 years	Never taught	Unchecked	Checked	Checked	Unchecked	Unchecked	Unchecked	Unchecked	No	Unchecked	Unchecked	Checked	11-20 hours	Never delivered	1-10 hours	Never delivered	Checked	Unchecked	Unchecked	1-5 student completions	1-5 student completions	6-10 student completions	Yes (anatomy laboratory with cadaver specimens and plastic models )	Yes	I don't know.	Female	36-45 yrs	No. Only English	Yes	Ongoing/continuing full-time academic position	0.2	0.4
180	Yes	focuses solely on the nervous system (e.g. a neuroscience specific course)?	Checked	Unchecked	Checked	Unchecked	Unchecked	3-5 years	3-5 years	3-5 years	3-5 years	3-5 years	3-5 years			3-5 years		3-5 years	Checked	Checked	Checked	Unchecked	Unchecked	Unchecked	Unchecked	Yes	Unchecked	Unchecked	Checked	21-50 hours	1-10 hours	1-10 hours	Never delivered	Checked	Unchecked	Unchecked	1-5 student completions	1-5 student completions	1-5 student completions	Yes (anatomy laboratory with cadaver specimens and plastic models )	Yes	Yes	Male	46-55 yrs	No. Only English	No	Ongoing/continuing full-time academic position	0.4	0.4
181	Yes	explains the structure and function of multiple organ systems (e.g. physiology course/unit) or molecular pathways (e.g. pharmacology or biochemistry course/unit) where the nervous system forms part of a broader range of topics?	Unchecked	Unchecked	Unchecked	Unchecked	Unchecked	Never Taught	Never Taught	Never Taught	Never Taught	Never Taught	less than 2 years	Never taught	Never taught	Never taught	Never taught	Never taught	Unchecked	Unchecked	Checked	Unchecked	Unchecked	Unchecked	Unchecked		Unchecked	Unchecked	Checked	1-10 hours	Never delivered	Never delivered	Never delivered	Unchecked	Unchecked	Checked	11-20 student completions	1-5 student completions	1-5 student completions	Yes (anatomy laboratory with cadaver specimens and plastic models )	Yes	I don't know.	Female	46-55 yrs	No. Only English	No	Ongoing/continuing part-time academic position	0.2	0.4
182	Yes	explains the structure and function of multiple organ systems (e.g. physiology course/unit) or molecular pathways (e.g. pharmacology or biochemistry course/unit) where the nervous system forms part of a broader range of topics?	Unchecked	Unchecked	Checked	Unchecked	Unchecked	Never Taught	Never Taught	6-10 years	Never Taught	Never Taught	6-10 years	Never taught	Never taught	Never taught	6-10 years	6-10 years	Checked	Checked	Checked	Unchecked	Unchecked	Unchecked	Unchecked	No	Unchecked	Unchecked	Checked	1-10 hours	1-10 hours	1-10 hours	Never delivered	Checked	Unchecked	Unchecked	11-20 student completions	1-5 student completions	21 or more student completions	Yes (anatomy laboratory with cadaver specimens and plastic models )	Yes	I don't know.	Male	36-45 yrs	No. Only English	Yes	Ongoing/continuing full-time academic position	0.5	0.5
183	Yes	explains the structure and function of multiple organ systems (e.g. physiology course/unit) or molecular pathways (e.g. pharmacology or biochemistry course/unit) where the nervous system forms part of a broader range of topics?	Unchecked	Unchecked	Unchecked	Unchecked	Checked	Never Taught	less than 2 years	Never Taught	Never Taught	3-5 years	Never Taught	Never taught	less than 2 years	Never taught	Never taught	Never taught	Unchecked	Unchecked	Checked	Unchecked	Checked	Checked	Unchecked		Unchecked	Checked	Checked	11-20 hours	1-10 hours	1-10 hours	Never delivered	Unchecked	Unchecked	Checked	0 student completions	0 student completions	0 student completions	Yes (anatomy laboratory with cadaver specimens and plastic models )	I don't know	I don't know.	Female	46-55 yrs	No. Only English	No	Ongoing/continuing full-time academic position	0.8	0
184	Yes	explains the structure and function of multiple organ systems (e.g. physiology course/unit) or molecular pathways (e.g. pharmacology or biochemistry course/unit) where the nervous system forms part of a broader range of topics?	Unchecked	Unchecked	Unchecked	Checked	Unchecked	less than 2 years	less than 2 years	Never Taught	3-5 years	Never Taught	Never Taught	Never taught	Never taught	Never taught	Never taught	Never taught	Checked	Checked	Checked	Unchecked	Unchecked	Unchecked	Unchecked	No	Unchecked	Unchecked	Checked	1-10 hours	Never delivered	Never delivered	Never delivered	Unchecked	Unchecked	Checked	0 student completions	0 student completions	0 student completions	Yes (anatomy laboratory with cadaver specimens and plastic models )	I don't know	I don't know.	Female	26-35 yrs	No. Only English	No	Contract academic full-time position	0.3	0.2
187	Yes	explains the structure and function of multiple organ systems (e.g. physiology course/unit) or molecular pathways (e.g. pharmacology or biochemistry course/unit) where the nervous system forms part of a broader range of topics?	Unchecked	Checked	Unchecked	Unchecked	Unchecked		less than 2 years						Never taught				Unchecked	Unchecked	Checked	Checked	Checked	Unchecked	Unchecked		Unchecked	Unchecked	Checked	1-10 hours	21-50 hours			Unchecked	Unchecked	Checked	0 student completions	0 student completions	0 student completions	Yes (anatomy laboratory with cadaver specimens and plastic models )	I don't know	I don't know.	Female	36-45 yrs	No. Only English	No	Ongoing/continuing full-time academic position	0.6	0.3
188	Yes	focuses solely on the nervous system (e.g. a neuroscience specific course)?	Unchecked	Checked	Unchecked	Unchecked	Unchecked		6-10 years						6-10 years				Unchecked	Checked	Checked	Checked	Checked	Unchecked	Unchecked	No	Unchecked	Checked	Unchecked	1-10 hours	1-10 hours	11-20 hours		Unchecked	Unchecked	Checked	0 student completions	1-5 student completions	1-5 student completions	Yes (anatomy laboratory with cadaver specimens and plastic models )	Yes	Yes	Male	46-55 yrs	Yes. Other (please specify)	Yes	Ongoing/continuing part-time academic position	0.8	0.1
189	Yes	focuses solely on the nervous system (e.g. a neuroscience specific course)?	Unchecked	Unchecked	Unchecked	Unchecked	Checked	Never Taught	Never Taught	Never Taught	Never Taught	6-10 years	Never Taught	Never taught	Never taught	Never taught	Never taught	Never taught	Unchecked	Checked	Checked	Checked	Checked	Unchecked	Unchecked	Yes	Unchecked	Checked	Checked	51-99 hours	51-99 hours	Never delivered	Never delivered	Checked	Unchecked	Unchecked	0 student completions	0 student completions	1-5 student completions	Yes (anatomy laboratory with plastic models only)	No	No	Female	36-45 yrs	No. Only English	No	Ongoing/continuing full-time academic position	0.3	0.4
190	Yes	explains the structure and function of multiple organ systems (e.g. physiology course/unit) or molecular pathways (e.g. pharmacology or biochemistry course/unit) where the nervous system forms part of a broader range of topics?	Unchecked	Unchecked	Unchecked	Unchecked	Unchecked	Never Taught	Never Taught	Never Taught	Never Taught	Never Taught	6-10 years	Never taught	Never taught	Never taught	Never taught	6-10 years	Unchecked	Unchecked	Checked	Unchecked	Unchecked	Unchecked	Unchecked		Unchecked	Unchecked	Checked	1-10 hours	1-10 hours	Never delivered	Never delivered	Unchecked	Unchecked	Checked	21 or more student completions	6-10 student completions	0 student completions	No	I don't know	I don't know.	Male	Over 55 yrs	Yes. Other (please specify)	No	Ongoing/continuing full-time academic position	0.4	0.4
191	Yes	explains the structure and function of multiple organ systems (e.g. physiology course/unit) or molecular pathways (e.g. pharmacology or biochemistry course/unit) where the nervous system forms part of a broader range of topics?	Unchecked	Checked	Unchecked	Unchecked	Unchecked	Never Taught	less than 2 years	Never Taught	Never Taught	Never Taught	Never Taught	Never taught	Never taught	Never taught	Never taught	Never taught	Unchecked	Unchecked	Checked	Unchecked	Unchecked	Unchecked	Unchecked		Unchecked	Unchecked	Checked	1-10 hours	Never delivered	Never delivered	Never delivered	Unchecked	Unchecked	Checked	0 student completions	0 student completions	6-10 student completions	Yes (anatomy laboratory with plastic models only)	I don't know	I don't know.	Female	Over 55 yrs	No. Only English	Yes	Ongoing/continuing full-time academic position	0.8	0
192	Yes	both of the above?	Unchecked	Checked	Unchecked	Unchecked	Unchecked		11-20 years						11-20 years				Unchecked	Checked	Checked	Unchecked	Checked	Unchecked	Unchecked	Yes	Unchecked	Unchecked	Checked	51-99 hours	1-10 hours	More than 100 hours	Never delivered	Unchecked	Unchecked	Checked	0 student completions	0 student completions	0 student completions	Yes (anatomy laboratory with cadaver specimens and plastic models )	Yes	I don't know.	Female	26-35 yrs	Yes. Mandarin	Yes	Ongoing/continuing full-time academic position	0.7	0.2
193	Yes	both of the above?	Unchecked	Unchecked	Unchecked	Unchecked	Unchecked	Never Taught	Never Taught	Never Taught	Never Taught	Never Taught	over 20 years	Never taught	Never taught	Never taught	Never taught	Never taught	Checked	Checked	Checked	Unchecked	Checked	Unchecked	Unchecked	Yes	Unchecked	Checked	Checked	21-50 hours	Never delivered	More than 100 hours	Never delivered	Checked	Checked	Unchecked	1-5 student completions	1-5 student completions	6-10 student completions	No	No	No	Male	46-55 yrs	No. Only English	No	Ongoing/continuing full-time academic position	0.4	0.4
194	Yes	explains the structure and function of multiple organ systems (e.g. physiology course/unit) or molecular pathways (e.g. pharmacology or biochemistry course/unit) where the nervous system forms part of a broader range of topics?	Unchecked	Checked	Unchecked	Unchecked	Unchecked	3-5 years	11-20 years	Never Taught	Never Taught	Never Taught	Never Taught	Never taught	11-20 years	Never taught	Never taught	Never taught	Unchecked	Checked	Unchecked	Unchecked	Unchecked	Unchecked	Unchecked	No	Unchecked	Unchecked	Unchecked	1-10 hours	1-10 hours	1-10 hours	Never delivered	Unchecked	Unchecked	Checked	1-5 student completions	0 student completions	1-5 student completions	Yes (anatomy laboratory with plastic models only)	I don't know	I don't know.	Female	46-55 yrs	No. Only English	No	Ongoing/continuing full-time academic position	0.6	0.2
195	Yes	explains the structure and function of multiple organ systems (e.g. physiology course/unit) or molecular pathways (e.g. pharmacology or biochemistry course/unit) where the nervous system forms part of a broader range of topics?	Unchecked	Checked	Unchecked	Unchecked	Unchecked	Never Taught	less than 2 years	Never Taught	Never Taught	Never Taught	Never Taught	Never taught	Never taught	Never taught	Never taught	Never taught	Unchecked	Checked	Checked	Checked	Unchecked	Unchecked	Unchecked	Yes	Unchecked	Unchecked	Checked	1-10 hours	1-10 hours	1-10 hours	Never delivered	Unchecked	Unchecked	Checked	0 student completions	0 student completions	0 student completions	Yes (anatomy laboratory with cadaver specimens and plastic models )	Yes	I don't know.	Female	26-35 yrs	No. Only English	No	Ongoing/continuing full-time academic position	0.4	0.4
196	Yes	focuses solely on the nervous system (e.g. a neuroscience specific course)?	Checked	Unchecked	Checked	Checked	Unchecked	less than 2 years	Never Taught	3-5 years	3-5 years	Never Taught	Never Taught	Never taught	less than 2 years	Never taught	Never taught	Never taught	Unchecked	Checked	Checked	Checked	Unchecked	Unchecked	Unchecked	No	Unchecked	Checked	Unchecked	1-10 hours	11-20 hours	Never delivered	Never delivered	Unchecked	Unchecked	Checked	0 student completions	0 student completions	0 student completions	Yes (anatomy laboratory with cadaver specimens and plastic models )	Yes	I don't know.	Female	26-35 yrs	No. Only English	Yes	Contract academic full-time position	0.3	0.7
197	Yes	explains the structure and function of multiple organ systems (e.g. physiology course/unit) or molecular pathways (e.g. pharmacology or biochemistry course/unit) where the nervous system forms part of a broader range of topics?	Unchecked	Checked	Unchecked	Unchecked	Unchecked	Never Taught	less than 2 years	Never Taught	Never Taught	Never Taught	Never Taught	Never taught	Never taught	Never taught	Never taught	Never taught	Unchecked	Checked	Checked	Unchecked	Unchecked	Unchecked	Unchecked	No	Unchecked	Checked	Unchecked	1-10 hours	Never delivered	11-20 hours	Never delivered	Unchecked	Unchecked	Checked	0 student completions	0 student completions	0 student completions	Yes (anatomy laboratory with cadaver specimens and plastic models )	No	No	Female	36-45 yrs	No. Only English	Yes	Ongoing/continuing part-time academic position	0.6	0.2
199	Yes	explains the structure and function of multiple organ systems (e.g. physiology course/unit) or molecular pathways (e.g. pharmacology or biochemistry course/unit) where the nervous system forms part of a broader range of topics?	Unchecked	Checked	Unchecked	Unchecked	Unchecked		11-20 years						11-20 years				Unchecked	Unchecked	Checked	Unchecked	Unchecked	Unchecked	Unchecked		Unchecked	Unchecked	Checked	1-10 hours	1-10 hours			Unchecked	Unchecked	Checked	0 student completions	0 student completions	0 student completions	No	I don't know	Yes	Female	46-55 yrs	No. Only English	No	Ongoing/continuing full-time academic position	0.6	0.2
200	Yes	both of the above?	Unchecked	Checked	Checked	Checked	Unchecked	Never Taught	3-5 years	3-5 years	3-5 years	3-5 years	3-5 years			less than 2 years			Unchecked	Checked	Checked	Checked	Checked	Checked	Unchecked	No	Unchecked	Checked	Unchecked	1-10 hours	1-10 hours	1-10 hours	Never delivered	Unchecked	Unchecked	Checked	0 student completions	0 student completions	0 student completions	Yes (anatomy laboratory with cadaver specimens and plastic models )	Yes	No	Male	36-45 yrs	Yes. Other (please specify)	No	Contract academic full-time position	0.7	0.2
201	Yes	focuses solely on the nervous system (e.g. a neuroscience specific course)?	Checked	Checked	Unchecked	Checked	Checked	6-10 years	3-5 years		over 20 years	3-5 years		Never taught	Never taught	over 20 years	Never taught		Checked	Checked	Checked	Checked	Checked	Checked	Unchecked	Yes	Unchecked	Checked	Checked	21-50 hours	51-99 hours	51-99 hours	11-20 hours	Checked	Unchecked	Unchecked	11-20 student completions	1-5 student completions	21 or more student completions	Yes (anatomy laboratory with cadaver specimens and plastic models )	Yes	No	Male	Over 55 yrs	No. Only English	Yes	Ongoing/continuing full-time academic position	0.5	0.1
202	Yes	both of the above?	Unchecked	Unchecked	Checked	Checked	Unchecked	Never Taught	Never Taught	less than 2 years	3-5 years	Never Taught	Never Taught	Never taught	3-5 years	Never taught	Never taught	Never taught	Unchecked	Checked	Checked	Unchecked	Unchecked	Checked	Unchecked	No	Unchecked	Checked	Unchecked	1-10 hours	11-20 hours	Never delivered	Never delivered	Unchecked	Unchecked	Checked	1-5 student completions	0 student completions	1-5 student completions	Yes (anatomy laboratory with plastic models only)	Yes	I don't know.	Female	36-45 yrs	No. Only English	Yes	Contract academic full-time position	0.1	0.8
203	Yes	explains the structure and function of multiple organ systems (e.g. physiology course/unit) or molecular pathways (e.g. pharmacology or biochemistry course/unit) where the nervous system forms part of a broader range of topics?	Unchecked	Checked	Unchecked	Checked	Unchecked	Never Taught	over 20 years	over 20 years	over 20 years	over 20 years		Never taught	Never taught	Never taught	Never taught		Unchecked	Checked	Checked	Checked	Checked	Unchecked	Unchecked	Yes	Unchecked	Unchecked	Checked	1-10 hours	1-10 hours	1-10 hours		Unchecked	Unchecked	Checked	0 student completions	0 student completions	1-5 student completions	Yes (anatomy laboratory with plastic models only)	No	Yes	Female	46-55 yrs	No. Only English	No	Ongoing/continuing full-time academic position	0.4	0.2
204	Yes	both of the above?	Unchecked	Checked	Unchecked	Unchecked	Unchecked	Never Taught	6-10 years	Never Taught	Never Taught	Never Taught	Never Taught	Never taught	Never taught	Never taught	Never taught	Never taught	Unchecked	Unchecked	Checked	Checked	Checked	Unchecked	Unchecked		Checked	Unchecked	Unchecked	11-20 hours	21-50 hours	51-99 hours	More than 100 hours	Checked	Checked	Unchecked	0 student completions	0 student completions	1-5 student completions	Yes (anatomy laboratory with cadaver specimens and plastic models )	I don't know	I don't know.	Male	26-35 yrs	No. Only English	No	Ongoing/continuing full-time academic position	0.7	0.2
205	Yes	explains the structure and function of multiple organ systems (e.g. physiology course/unit) or molecular pathways (e.g. pharmacology or biochemistry course/unit) where the nervous system forms part of a broader range of topics?	Unchecked	Checked	Unchecked	Checked	Unchecked	Never Taught	6-10 years	Never Taught	6-10 years	Never Taught	Never Taught	Never taught	Never taught	Never taught	Never taught	Never taught	Checked	Checked	Checked	Checked	Checked	Unchecked	Unchecked	Yes	Unchecked	Unchecked	Checked	1-10 hours	1-10 hours	Never delivered	Never delivered	Unchecked	Unchecked	Checked	6-10 student completions	1-5 student completions	6-10 student completions	Yes (anatomy laboratory with plastic models only)	I don't know	No	Male	36-45 yrs	No. Only English	No	Ongoing/continuing full-time academic position	0.6	0.2
206	Yes	focuses solely on the nervous system (e.g. a neuroscience specific course)?	Unchecked	Unchecked	Checked	Checked	Checked	Never Taught	Never Taught	3-5 years	3-5 years	3-5 years	3-5 years	Never taught	Never taught	Never taught	Never taught	6-10 years	Unchecked	Checked	Checked	Unchecked	Unchecked	Unchecked	Unchecked	Yes	Unchecked	Unchecked	Checked	51-99 hours	Never delivered	Never delivered	Never delivered	Checked	Checked	Unchecked	6-10 student completions	1-5 student completions	0 student completions	Yes (anatomy laboratory with cadaver specimens and plastic models )	Yes	Yes	Female	36-45 yrs	No. Only English	No	Ongoing/continuing part-time academic position	0.4	0.4
207	Yes	focuses solely on the nervous system (e.g. a neuroscience specific course)?	Unchecked	Unchecked	Unchecked	Unchecked	Unchecked	Never Taught	Never Taught	Never Taught	Never Taught	Never Taught	6-10 years	Never taught	Never taught		3-5 years	6-10 years	Unchecked	Checked	Checked	Checked	Checked	Checked	Unchecked	No	Unchecked	Checked	Checked	11-20 hours	11-20 hours	11-20 hours	Never delivered	Checked	Unchecked	Unchecked	1-5 student completions	6-10 student completions	21 or more student completions	No	Yes	No	Male	46-55 yrs	Yes. Other (please specify)	No	Ongoing/continuing full-time academic position	0.7	0.2
208	Yes	explains the structure and function of multiple organ systems (e.g. physiology course/unit) or molecular pathways (e.g. pharmacology or biochemistry course/unit) where the nervous system forms part of a broader range of topics?	Unchecked	Unchecked	Unchecked	Unchecked	Unchecked						6-10 years					6-10 years	Unchecked	Unchecked	Checked	Unchecked	Checked	Unchecked	Unchecked		Unchecked	Checked	Unchecked	1-10 hours	Never delivered	11-20 hours	Never delivered	Unchecked	Unchecked	Checked	0 student completions	0 student completions	0 student completions	Yes (anatomy laboratory with plastic models only)	I don't know	I don't know.	Female	46-55 yrs	No. Only English	No	Ongoing/continuing part-time academic position	0.6	0.2
210	Yes	focuses solely on the nervous system (e.g. a neuroscience specific course)?	Unchecked	Checked	Unchecked	Unchecked	Unchecked	Never Taught	6-10 years	Never Taught	Never Taught	3-5 years	Never Taught	Never taught	Never taught	Never taught	Never taught	Never taught	Unchecked	Unchecked	Checked	Checked	Checked	Unchecked	Unchecked		Checked	Unchecked	Checked	21-50 hours	11-20 hours	51-99 hours		Unchecked	Unchecked	Checked	0 student completions	0 student completions	1-5 student completions	Yes (anatomy laboratory with cadaver specimens and plastic models )	I don't know	I don't know.	Female	46-55 yrs	No. Only English	No	Ongoing/continuing full-time academic position	0.5	0.3
211	Yes	explains the structure and function of multiple organ systems (e.g. physiology course/unit) or molecular pathways (e.g. pharmacology or biochemistry course/unit) where the nervous system forms part of a broader range of topics?	Checked	Unchecked	Checked	Checked	Unchecked	11-20 years	6-10 years	11-20 years	11-20 years	Never Taught	Never Taught	11-20 years		Never taught	Never taught	Never taught	Unchecked	Checked	Checked	Unchecked	Unchecked	Unchecked	Unchecked	No	Unchecked	Checked	Unchecked	1-10 hours	Never delivered	Never delivered	Never delivered	Checked	Checked	Unchecked	1-5 student completions	1-5 student completions	21 or more student completions	Yes (anatomy laboratory with cadaver specimens and plastic models )	Yes	No	Male	46-55 yrs	No. Only English	Yes	Ongoing/continuing full-time academic position	0.7	0.7
212	Yes	explains the structure and function of multiple organ systems (e.g. physiology course/unit) or molecular pathways (e.g. pharmacology or biochemistry course/unit) where the nervous system forms part of a broader range of topics?	Unchecked	Checked	Unchecked	Checked	Unchecked		11-20 years		11-20 years			Never taught	Never taught	Never taught	Never taught	Never taught	Checked	Checked	Checked	Unchecked	Unchecked	Unchecked	Unchecked	Yes	Checked	Unchecked	Unchecked	1-10 hours				Unchecked	Checked	Unchecked	1-5 student completions	0 student completions	6-10 student completions	Yes (anatomy laboratory with cadaver specimens and plastic models )	Yes	I don't know.	Female	46-55 yrs	No. Only English	No	Ongoing/continuing full-time academic position	0.4	0.4
214	Yes	focuses solely on the nervous system (e.g. a neuroscience specific course)?	Unchecked	Checked	Unchecked	Unchecked	Unchecked	Never Taught	6-10 years	Never Taught	Never Taught	Never Taught	Never Taught	Never taught	6-10 years	Never taught	Never taught	Never taught	Unchecked	Checked	Checked	Checked	Checked	Checked	Unchecked	No	Unchecked	Checked	Checked	11-20 hours			1-10 hours	Unchecked	Unchecked	Checked	1-5 student completions	0 student completions	11-20 student completions	Yes (anatomy laboratory with cadaver specimens and plastic models )	I don't know	I don't know.	Female	26-35 yrs	No. Only English	Yes	Ongoing/continuing full-time academic position	0.4	0.4
216	Yes	both of the above?	Checked	Unchecked	Checked	Checked	Unchecked	11-20 years	Never Taught	3-5 years	6-10 years			Never taught	Never taught	3-5 years			Unchecked	Checked	Checked	Checked	Unchecked	Unchecked	Unchecked	No	Unchecked	Checked	Unchecked	1-10 hours	21-50 hours	Never delivered	Never delivered	Checked	Checked	Unchecked	1-5 student completions	1-5 student completions	0 student completions	Yes (anatomy laboratory with cadaver specimens and plastic models )	Yes	Yes	Male	36-45 yrs	No. Only English	No	Ongoing/continuing full-time academic position	0.2	0.4
217	Yes	explains the structure and function of multiple organ systems (e.g. physiology course/unit) or molecular pathways (e.g. pharmacology or biochemistry course/unit) where the nervous system forms part of a broader range of topics?	Unchecked	Checked	Unchecked	Unchecked	Checked	Never Taught	11-20 years	Never Taught	Never Taught	over 20 years	6-10 years	Never taught	3-5 years	Never taught	Never taught	Never taught	Unchecked	Checked	Checked	Checked	Checked	Unchecked	Unchecked	Yes	Unchecked	Unchecked	Checked	11-20 hours	11-20 hours	11-20 hours	Never delivered	Checked	Checked	Unchecked	1-5 student completions	1-5 student completions	21 or more student completions	Yes (anatomy laboratory with cadaver specimens and plastic models )	Yes	I don't know.	Male	46-55 yrs	Yes. Other (please specify)	No	Ongoing/continuing full-time academic position	0.4	0.4
218	Yes	explains the structure and function of multiple organ systems (e.g. physiology course/unit) or molecular pathways (e.g. pharmacology or biochemistry course/unit) where the nervous system forms part of a broader range of topics?	Unchecked	Unchecked	Unchecked	Checked	Checked	Never Taught	Never Taught	Never Taught	3-5 years	3-5 years	3-5 years	Never taught	Never taught	less than 2 years	less than 2 years	Never taught	Unchecked	Checked	Checked	Checked	Unchecked	Checked	Unchecked	Yes	Unchecked	Unchecked	Checked	11-20 hours	1-10 hours	Never delivered	1-10 hours	Checked	Checked	Unchecked	0 student completions	6-10 student completions	1-5 student completions	No	Yes	I don't know.	Female	36-45 yrs	No. Only English	No	Ongoing/continuing full-time academic position	0.8	0.2
219	Yes	explains the structure and function of multiple organ systems (e.g. physiology course/unit) or molecular pathways (e.g. pharmacology or biochemistry course/unit) where the nervous system forms part of a broader range of topics?	Unchecked	Checked	Checked	Checked	Checked	3-5 years	3-5 years	3-5 years	3-5 years	3-5 years	3-5 years	Never taught	Never taught	Never taught	Never taught	Never taught	Unchecked	Checked	Checked	Checked	Checked	Checked	Unchecked	Yes	Checked	Unchecked	Unchecked	Never delivered	11-20 hours	11-20 hours	Never delivered	Unchecked	Unchecked	Checked	0 student completions	0 student completions	1-5 student completions	Yes (anatomy laboratory with cadaver specimens and plastic models )	I don't know	I don't know.	Female	26-35 yrs	No. Only English	Yes	Contract academic full-time position	0.6	0.3
220	Yes	explains the structure and function of multiple organ systems (e.g. physiology course/unit) or molecular pathways (e.g. pharmacology or biochemistry course/unit) where the nervous system forms part of a broader range of topics?	Unchecked	Checked	Unchecked	Unchecked	Unchecked	Never Taught	6-10 years	Never Taught	Never Taught	Never Taught	Never Taught	Never taught	Never taught	Never taught	Never taught	Never taught	Unchecked	Checked	Checked	Checked	Unchecked	Unchecked	Unchecked	I am the only person teaching in this unit/course.	Unchecked	Unchecked	Checked	1-10 hours	1-10 hours	Never delivered	Never delivered	Unchecked	Unchecked	Checked	1-5 student completions	0 student completions	1-5 student completions	Yes (anatomy laboratory with cadaver specimens and plastic models )	I don't know	I don't know.	Female	36-45 yrs	No. Only English	Yes	Ongoing/continuing full-time academic position	0.4	0.4
222	Yes	explains the structure and function of multiple organ systems (e.g. physiology course/unit) or molecular pathways (e.g. pharmacology or biochemistry course/unit) where the nervous system forms part of a broader range of topics?	Unchecked	Checked	Unchecked	Checked	Checked	less than 2 years	6-10 years	Never Taught	6-10 years	6-10 years		Never taught	Never taught	Never taught	Never taught	Never taught	Unchecked	Unchecked	Checked	Checked	Unchecked	Unchecked	Unchecked		Unchecked	Checked	Unchecked	Never delivered	1-10 hours	21-50 hours	Never delivered	Unchecked	Unchecked	Checked	0 student completions	0 student completions	0 student completions	Yes (anatomy laboratory with cadaver specimens and plastic models )	I don't know	I don't know.	Male	36-45 yrs	No. Only English	Yes	Contract academic part-time position	0.7	0
223	Yes	explains the structure and function of multiple organ systems (e.g. physiology course/unit) or molecular pathways (e.g. pharmacology or biochemistry course/unit) where the nervous system forms part of a broader range of topics?	Unchecked	Unchecked	Checked	Checked	Unchecked			6-10 years	6-10 years					11-20 years			Unchecked	Checked	Checked	Unchecked	Unchecked	Unchecked	Unchecked	Yes	Unchecked	Checked	Unchecked	11-20 hours	21-50 hours			Checked	Unchecked	Unchecked	6-10 student completions	1-5 student completions	11-20 student completions	Yes (anatomy laboratory with cadaver specimens and plastic models )	Yes	No	Male	36-45 yrs	No. Only English	Yes	Ongoing/continuing full-time academic position	0.3	0.5
224	Yes	both of the above?	Unchecked	Checked	Unchecked	Checked	Checked	Never Taught	11-20 years	Never Taught	11-20 years	11-20 years		less than 2 years	Never taught	Never taught	Never taught	Never taught	Checked	Checked	Checked	Checked	Unchecked	Unchecked	Unchecked	Yes	Unchecked	Unchecked	Checked	21-50 hours	21-50 hours	Never delivered	Never delivered	Unchecked	Unchecked	Checked	6-10 student completions	1-5 student completions	11-20 student completions	Yes (anatomy laboratory with cadaver specimens and plastic models )	Yes	Yes	Female	46-55 yrs	No. Only English	No	Ongoing/continuing full-time academic position	0.5	0.2
225	Yes	both of the above?	Unchecked	Unchecked	Checked	Unchecked	Unchecked	less than 2 years						less than 2 years					Unchecked	Checked	Checked	Unchecked	Unchecked	Checked	Unchecked	Yes	Checked	Unchecked	Unchecked	1-10 hours				Checked	Unchecked	Unchecked	1-5 student completions	6-10 student completions	1-5 student completions	No	No	Yes	Male	36-45 yrs	Yes. Italian	Yes	Ongoing/continuing part-time academic position	0.4	0.4
227	Yes	explains the structure and function of multiple organ systems (e.g. physiology course/unit) or molecular pathways (e.g. pharmacology or biochemistry course/unit) where the nervous system forms part of a broader range of topics?	Unchecked	Unchecked	Unchecked	Checked	Unchecked	Never Taught	Never Taught	Never Taught	6-10 years	Never Taught	Never Taught	Never taught	Never taught	Never taught	Never taught	Never taught	Unchecked	Checked	Checked	Unchecked	Checked	Checked	Unchecked	No	Unchecked	Checked	Checked	1-10 hours	Never delivered	11-20 hours	Never delivered	Checked	Unchecked	Unchecked	11-20 student completions	6-10 student completions	11-20 student completions	Yes (anatomy laboratory with cadaver specimens and plastic models )	Yes	I don't know.	Male	Over 55 yrs	No. Only English	Yes	Ongoing/continuing full-time academic position	0.4	0.4
229	Yes	focuses solely on the nervous system (e.g. a neuroscience specific course)?	Unchecked	Unchecked	Checked	Checked	Unchecked	Never Taught	less than 2 years	3-5 years	3-5 years	Never Taught	Never Taught	Never taught	Never taught	Never taught	Never taught	Never taught	Unchecked	Unchecked	Unchecked	Checked	Unchecked	Unchecked	Unchecked		Unchecked	Checked	Unchecked	Never delivered	11-20 hours	Never delivered	Never delivered	Unchecked	Unchecked	Checked	0 student completions	0 student completions	0 student completions	No	Yes	No	Male	26-35 yrs	No. Only English	No	Contract academic full-time position	0.1	0.8
[truncated: 23 more columns]
